# Supplementary material for: Integrating roots into a whole plant network of flowering time genes in Arabidopsis thaliana
Source: Sci Rep. 2016 Jun 29;6:29042. doi: 10.1038/srep29042 (PMC4926122; doi:10.1038/srep29042)
Supplement: Supplementary Table S1 [file srep29042-s2.xls]

## Sheet: Represented
Supplementary Table 2: Expression of flowering-time genes in the roots. List retrieved from http://www.flor-id.org (Bouché et al., 2016)
Gene ID	ATH1 probe ID	Short gene name(s)	Pathway(s)	Effect on flowering	Proportion of arrays in which detected	Detected in which experiment?
AT3G57920	251560_at	SPL15	Aging	Positive	0.153497			Legend
AT2G42200	267639_at	SPL9	Aging	Positive	0.0127145
AT5G67180	247041_at	TOE3	Aging | Photoperiod	Negative	0.0692424				Not detected in roots (< 50%)
AT5G60120	247664_at	TOE2	Aging | Photoperiod	Negative	0.835449
AT3G54990	251811_at	SMZ	Aging | Photoperiod	Negative	0.860912
AT1G15750	259501_at	TPL	Aging | Photoperiod	Negative	0.986874				Detected in data mining only (≥ 50 %)
AT2G28550	264057_at	TOE1 | RAP2.7	Aging | Photoperiod	Negative	0.91225
AT2G39250	267010_at	SNZ	Aging | Photoperiod	Negative	0.00119546
AT3G15270	257051_at	SPL5	Aging | Photoperiod | Hormones	Positive	0				Detected in the present microarray analysis only (hydroponics)
AT1G53160	261375_at	SPL4	Aging | Photoperiod | Hormones	Positive	0.0281924
AT2G33810	267460_at	SPL3	Aging | Photoperiod | Hormones	Positive	0.0908548
AT3G59060	251497_at	PIF5 | PIL6	Ambient temperature	Positive	0.0310819
AT2G43010	265248_at	PIF4	Ambient temperature	Positive	0.0971476				Detected in all analysis (data mining ≥ 50 % arrays & hydroponics)
AT2G03500	265719_at	EFM	Ambient temperature	Negative	0.335253
AT1G68840	260037_at	TEM2 | RAV2	Ambient temperature | Photoperiod	Negative	0.706944
AT4G16280	245489_at	FCA	Ambient temperature | General	Positive	0.218542
AT1G77080	264945_at	FLM | MAF1 | AGL27	Ambient temperature | Vernalization	Negative	0.513924
AT5G64170	247323_at	LNK1	Circadian Clock	Positive	0.610409
AT5G61380	247525_at	TOC1	Circadian Clock	Negative	0.925167
AT5G60100	247668_at	PRR3	Circadian Clock	Negative	0.263146
AT5G37260	249606_at	RVE2 | CIR1	Circadian Clock	Negative	0.807314
AT5G24470	249741_at	PRR5	Circadian Clock	Positive	0.703968
AT5G02810	250971_at	PRR7	Circadian Clock	Positive	0.705194
AT3G60250	251411_at	CKB3	Circadian Clock	Positive	0.974348
AT3G54500	251869_at	LNK2	Circadian Clock	Positive	0.757399
AT3G26640	257833_at	LWD2	Circadian Clock	Negative	0.977143
AT3G22380	258444_at	TIC	Circadian Clock	Negative	0.821
AT1G12910	261202_at	LWD1 | ATAN11	Circadian Clock	Negative	0.968179
AT2G21070	264013_at	FIO1	Circadian Clock	Negative	0.514588
AT2G46830	266719_at	CCA1	Circadian Clock	Negative	0.558067
AT2G44680	266881_at	CKB4	Circadian Clock	Positive	0.924104
AT5G59560	247703_at	SRR1	Circadian Clock | Photoperiod	Negative	0.931931
AT5G57360	247898_at	ZTL	Circadian Clock | Photoperiod	Negative	0.848794
AT1G01060	261569_at	LHY	Circadian Clock | Photoperiod	Negative	0.556598
AT1G22770	264211_at	GI	Circadian Clock | Photoperiod	Positive	0.893608
AT2G25930	266839_at	ELF3	Circadian Clock | Photoperiod	Negative	0.779587
AT2G18915	266935_at	LKP2	Circadian Clock | Photoperiod	Positive	0.275254
AT2G40080	267364_at	ELF4	Circadian Clock | Photoperiod	Negative	0.875035
AT4G36920	246217_at	AP2	Flower development	Negative	0.905571
AT5G03840	250869_at	TFL1	Flower development	Negative	0.209648
AT4G28190	253811_at	ULT1	Flower development	Positive	0.851187
AT4G11880	254896_at	XAL2 | AGL14	Flower development	Positive	0.358039
AT1G69120	259372_at	AP1	Flower development	Positive	0
AT5G61850	247490_at	LFY	Flower development | Flowering time integrator	Positive	0
AT5G60910	247553_at	FUL | AGL8	Flower development | Flowering time integrator	Positive	0.00478183
AT4G24540	254130_at	AGL24	Flower development | Flowering time integrator	Positive	0
AT5G10140	250476_at	FLC | AGL25 | FLF	Flowering time integrator	Negative	0.11085
AT4G20370	254482_at	TSF	Flowering time integrator	Positive	0
AT2G22540	264054_at	SVP	Flowering time integrator	Negative	0.725594
AT1G65480	264638_at	FT	Flowering time integrator	Positive	0.0012168
AT2G45660	267509_at	SOC1 | AGL20	Flowering time integrator	Positive	0.418068
AT2G45430	245139_at	AHL22	General	Negative	0.966386
AT4G25530	245239_at	FWA | HDG6	General	Positive	0
Table S1a. Flowering time genes used for data mining analysis (continued) List retrieved from http://www.florid.org (Bouché et al., 2016)
Gene ID	ATH1 probe ID	Short gene name(s)	Pathway(s)	Effect on flowering	Proportion of arrays in which detected
AT4G15880	245521_at	ESD4	General	Negative	0.898823			Keys
AT5G04240	245691_at	ELF6	General	Negative	0.661293
AT1G32230	245796_at	RCD1	General	Negative	0.976569				Not detected in roots (< 50%)
AT1G57820	245828_at	VIM1 | ORTH2	General	Negative	0.654646
AT5G13480	245848_at	FY	General	Positive	0.909834
AT5G20320	246117_at	DCL4	General	Positive	0.512714				Detected in data mining only (≥ 50 %)
AT4G37280	246234_at	MRG1	General	Positive	0.948096
AT5G64960	247220_at	CDKC;2	General	Positive	0.787733
AT5G64610	247238_at	HAM1	General	Negative	0.910227				Detected in the present microarray analysis only (hydroponics)
AT5G63110	247371_at	HDA6 | RTS1	General	Positive	0.799384
AT5G62040	247511_at	BFT	General	Negative	0.0315102
AT5G61060	247558_at	HDA5	General	Positive	0.882308
AT5G61150	247565_at	VIP4	General	Negative	0.934066				Detected in all analysis (data mining ≥ 50 % arrays & hydroponics)
AT5G60410	247629_at	SIZ1	General	Negative	0.266245
AT5G58230	247821_at	MSI1	General	Positive	0.857198
AT5G51230	248438_at	EMF2 | CYR1	General	Negative	0.531803
AT5G46210	248882_at	CUL4	General	Negative	0.982499
AT5G45600	248955_at	YAF9A | TAF14B | GAS41	General	Negative	0.951802
AT5G44190	249035_at	GLK2	General	Negative	0.798941
AT5G44200	249036_at	CBP20	General	Negative	0.904804
AT5G42400	249219_at	ATXR7 | SDG25	General	Negative	0.893168
AT5G40490	249357_at	HLP1	General	Positive	0.618513
AT5G37055	249650_at	SEF | SWC6	General	Negative	0.810727
AT5G35910	249672_at	RRP6L2	General	Positive	0.911676
AT5G23150	249877_at	HUA2	General	Negative	0.717348
AT5G17690	250060_at	TFL2 | LHP1	General	Negative	0.664793
AT5G14170	250218_at	BAF60 | CHC1	General	Positive	0.948478
AT5G11530	250374_at	EMF1	General	Negative	0.277565
AT5G09740	250494_at	HAM2 | HAG5 | HAC11	General	Negative	0.896863
AT5G06600	250693_at	UBP12	General	Negative	0.91863
AT3G63070	251203_at	HULK3	General	Positive	0.732324
AT3G57230	251672_at	AGL16	General	Negative	0.972252
AT3G57300	251675_at	INO80	General	Positive	0.920068
AT3G54560	251846_at	HTA11	General	Negative	0.953852
AT3G49600	252275_at	UBP26	General	Negative	0.716364
AT3G46510	252486_at	PUB13	General	Positive	0.968562
AT3G45880	252551_at	JMJ32 | JMJD5	General	Negative	0.109798
AT3G44680	252649_at	HDA9	General	Negative	0.873448
AT3G44110	252670_at	ATJ3	General	Positive	0.992253
AT3G43920	252716_at	DCL3	General	Positive	0.494489
AT4G39100	252925_at	SHL1 | SHL	General	Negative	0.936481
AT4G38680	252957_at	CSP2 | GRP2	General	Negative	0.910456
AT4G31120	253558_at	SKB1 | PRMT5	General	Positive	0.959144
AT4G29830	253645_at	VIP3 | SKI8	General	Negative	0.956629
AT4G24680	254143_at	MOS1	General	Positive	0.525706
AT4G23100	254270_at	CAD2 | RML1 | GSH1	General	Positive	0.984292
AT4G20400	254464_at	JMJ14 | PKDM7B | JMJ4	General	Negative	0.939576
AT4G10710	254992_at	SPT16	General	Negative	0.96777
AT4G04920	255309_at	MED16 | SFR6	General	Positive	0.357314
AT4G03090	255409_at	AtNDX	General	Positive	0.189154
AT4G02560	255444_at	LD	General	Positive	0.92915
AT4G00830	255598_at	LIF2	General	Negative	0.927414
AT4G00450	255665_at	MED12 | CCT | CRP	General	Positive	0.855226
AT3G28730	256590_at	SSRP1 | HMG | NFD	General	Negative	0.97951
AT3G13682	256768_at	LDL2	General	Positive	0.430335			Keys
AT3G28910	257140_at	MYB30	General	Positive	0.419156
AT3G12810	257688_at	PIE1	General	Negative	0.225567
AT3G23060	257768_at	AtBMI1C	General	Positive	0.0185936				Not detected in roots (< 50%)
AT3G20810	257985_at	JMJ30	General	Negative	0.626284
AT3G20740	257987_at	FIE1 | FIS3	General	Negative	0.860428
AT3G11910	258780_at	UBP13	General	Negative	0.973511				Detected in data mining only (≥ 50 %)
AT3G04610	258790_at	FLK	General	Positive	0.964784
AT3G10390	258944_at	FLD | RSI1	General	Positive	0.596686
AT3G01460	258950_at	MBD9	General	Negative	0.813263				Detected in the present microarray analysis only (hydroponics)
AT1G17760	259401_at	CSTF77	General	Positive	0.930908
AT1G55325	259647_at	MED13 | GCT | MAB2	General	Positive	0.730245
AT1G55250	259652_at	HUB2	General	Negative	0.471269
AT1G61040	259718_at	VIP5	General	Negative	0.941045				Detected in all analysis (data mining ≥ 50 % arrays & hydroponics)
AT1G76710	259877_at	SDG26 | ASHH1	General	Positive	0.791259
AT1G52740	260154_at	HTA9	General	Negative	0.994238
AT1G51450	260516_at	ASH2R | TRO	General	Negative	0.652553
AT1G04870	261130_at	ATPRMT10	General	Positive	0.966277
AT1G79730	261347_at	ELF7	General	Negative	0.925913
AT1G14400	261484_at	UBC1	General	Negative	0.995027
AT1G71800	261515_at	CSTF64	General	Positive	0.940043
AT1G01040	261584_at	DCL1	General	Positive	0.324232
AT1G18450	261672_at	ARP4	General	Negative	0.969351
AT1G80070	262068_at	PRP8 | SUS2 | EMB33	General	Positive	0.984674
AT1G02740	262108_at	MRG2	General	Positive	0.215191
AT2G48160	262348_at	HULK2	General	Positive	0.719388
AT1G62830	262668_at	LDL1	General	Positive	0.88879
AT1G54440	262996_at	RRP6L1	General	Positive	0.875026
AT1G10570	263260_at	OTS2	General	Negative	0.760901
AT2G38810	263264_at	HTA8	General	Negative	0.822979
AT2G31650	263446_at	ATX1 | SDG27	General	Negative	0.772986
AT2G21660	263548_at	GRP7 | CCR2	General	Positive	0.960215
AT2G20570	263715_at	GLK1 | GPRI1	General	Negative	0.00358637
AT2G13540	263727_at	ABH1 | CBP80	General	Negative	0.950675
AT2G22370	263999_at	MED18	General	Positive	0.922949
AT1G60220	264268_at	OTS1 | ULP1D	General	Negative	0.823446
AT1G77300	264480_at	EFS | SDG8	General	Negative	0.464947
AT2G06210	265522_at	ELF8 | VIP6	General	Negative	0.766641
AT2G46020	266605_at	BRM | CHR2	General	Negative	0.981901
AT2G35510	266609_at	SRO1	General	Positive	0.913283
AT2G44950	266817_at	HUB1	General	Negative	0.344859
AT2G23740	267290_at	SUVR5	General	Positive	0.909048
AT2G30140	267300_at	UGT87A2	General	Positive	0.86389
AT2G34880	267407_at	JMJ15 | MEE27	General	Negative	0.000597729
AT2G02760	267484_at	UBC2	General	Negative	0.995027
AT2G45650	267528_at	AGL6	General	Positive	0
AT3G33520	259242_at	ARP6 | SUF3 | ESD1	General | Vernalization	Negative	0.578951
AT4G10180	255799_at	DET1 | FUS2	General | Photoperiod	Negative	0.950564
AT4G30200	253610_at	VIL2 | VEL1	General | Vernalization	Positive	0.985081
AT2G23380	267129_at	CLF | SDG1	General | Vernalization	Negative	0.674227
AT5G17490	246432_at	RGL3	Hormones	Negative	0.109398
AT5G27320	246782_at	GID1C	Hormones	Positive	0.642833
AT5G24860	246967_at	FPF1	Hormones	Positive	0.192538
AT5G51810	248371_at	GA20ox2	Hormones	Positive	0.224522
AT5G07200	250611_at	GA20OX3	Hormones	Positive	0.0319144
AT3G63010	251200_at	GID1B	Hormones	Positive	0.890527
AT4G32980	253411_at	ATH1	Hormones	Negative	0.0365545			Keys
AT4G25420	254065_at	GA20ox1	Hormones	Positive	0.00181453
AT4G21200	254459_at	GA2ox8	Hormones	Negative	0.111769				Not detected in roots (< 50%)
AT4G02780	255461_at	GA1	Hormones	Positive	0
AT1G50960	256211_at	GA2ox7	Hormones	Negative	0.00239091
AT3G03450	259042_at	RGL2	Hormones	Negative	0.68479				Detected in data mining only (≥ 50 %)
AT3G05120	259302_at	GID1A	Hormones	Positive	0.842562
AT1G02400	259445_at	GA2ox6	Hormones	Negative	0.890366
AT1G47990	259614_at	GA2ox4	Hormones	Negative	0.00358637				Detected in the present microarray analysis only (hydroponics)
AT1G30040	260023_at	GA2ox2	Hormones	Negative	0.247968
AT1G66350	260141_at	RGL1	Hormones	Negative	0.64085
AT1G80340	260300_at	GA3ox2	Hormones	Positive	0.241895
AT1G78440	260773_at	GA2ox1	Hormones	Negative	0.0287698				Detected in all analysis (data mining ≥ 50 % arrays & hydroponics)
AT1G15550	261768_at	GA3ox1	Hormones	Positive	0.776743
AT1G14920	262850_at	GAI | RGA2	Hormones	Positive	0.923164
AT1G79460	262891_at	GA2 | ATKS1	Hormones	Positive	0.763224
AT2G01570	266331_at	RGA1	Hormones	Negative	0.946217
AT2G34555	266952_at	GA2ox3	Hormones	Negative	0.0471343
AT2G39810	245120_at	ESD6 | HOS1	Photoperiod	Positive	0.219799
AT4G16250	245487_at	PHYD	Photoperiod	Negative	0.881578
AT4G14540	245592_at	NF-YB3 | HAP3C	Photoperiod	Positive	0.0370846
AT1G51140	245748_at	FBH3 | AKS1 | BHLH122	Photoperiod	Positive	0.674667
AT1G26260	245873_at	CIB5	Photoperiod	Positive	0.65254
AT5G15840	246525_at	CO	Photoperiod	Positive	0.00908548
AT5G62430	247452_at	CDF1	Photoperiod	Negative	0.24155
AT5G57660	247921_at	COL5	Photoperiod	Positive	0.942479
AT5G48560	248708_at	CIB2	Photoperiod	Positive	0.960985
AT5G47640	248764_at	NF-YB2 | HAP3B	Photoperiod	Positive	0.853295
AT5G39660	249415_at	CDF2	Photoperiod	Negative	0.808245
AT5G35840	249666_at	PHYC	Photoperiod	Negative	0.750925
AT5G23730	249798_at	RUP2 | EFO2	Photoperiod	Positive	0.556098
AT5G18240	250031_at	MYR1	Photoperiod	Negative	0.319134
AT5G13790	250258_at	AGL15	Photoperiod	Negative	0.0478692
AT5G12840	250320_at	NF-YA1 | HAP2A	Photoperiod	Negative	0.527155
AT5G06850	250650_at	FTIP1	Photoperiod	Positive	0.266416
AT3G57390	251623_at	AGL18	Photoperiod	Negative	0.837831
AT3G47500	252429_at	CDF3	Photoperiod	Negative	0.650228
AT4G40060	252829_at	HB16 | ATHB16	Photoperiod	Negative	0.866296
AT4G38960	252917_at	BBX19	Photoperiod	Negative	0.558121
AT4G35900	253108_at	FD	Photoperiod	Positive	0.0537956
AT4G22140	254342_at	EBS	Photoperiod	Negative	0.852444
AT4G18130	254680_at	PHYE	Photoperiod	Negative	0.631017
AT4G08920	255068_at	CRY1	Photoperiod	Positive	0.538332
AT1G25540	255725_at	PFT1 | MED25	Photoperiod	Positive	0.869474
AT1G25560	255742_at	TEM1 | EDF1	Photoperiod	Negative	0.49284
AT1G66650	256377_at	AT-STUbl4	Photoperiod	Positive	0.00303134
AT1G50700	256405_at	CPK33	Photoperiod	Positive	0.207695
AT2G34140	256720_at	CDF4	Photoperiod	Negative	0.835098
AT3G19140	257032_at	DNF	Photoperiod	Negative	0.0705248
AT3G04030	258807_at	MYR2	Photoperiod	Negative	0.367056
AT3G07650	259244_at	COL9	Photoperiod	Negative	0.586405
AT1G69570	259834_at	CDF5	Photoperiod	Negative	0.0591751
AT1G68050	259990_s_at	FKF1 | ADO3	Photoperiod	Positive	0.955409
AT1G72390	260449_at	PHL	Photoperiod	Positive	0.853017
AT1G19330	260673_at	AFR2	Photoperiod	Negative	0.602126
AT1G06040	260956_at	STO	Photoperiod	Positive	0.977337			Keys
AT1G53090	261319_at	SPA4	Photoperiod	Negative	0.477321
AT1G28520	261467_at	VOZ1	Photoperiod	Positive	0.476309				Not detected in roots (< 50%)
AT1G79430	262921_at	APL | WDY | FE	Photoperiod	Positive	0.635483
AT1G04400	263669_at	CRY2	Photoperiod	Positive	0.947073
AT2G46340	263779_at	SPA1	Photoperiod	Negative	0.888778				Detected in data mining only (≥ 50 %)
AT1G54830	264190_at	NF-YC3	Photoperiod	Positive	0.89902
AT1G09570	264508_at	PHYA	Photoperiod	Positive	0.975589
AT1G10120	264517_at	CIB4	Photoperiod	Positive	0.917226				Detected in the present microarray analysis only (hydroponics)
AT2G17770	264620_at	FDP | BZIP27	Photoperiod	Positive	0.045524
AT1G08970	264650_at	NF-YC9 | HAP5C	Photoperiod	Positive	0.951228
AT2G17290	264851_at	CPK6	Photoperiod	Positive	0.952537
AT2G22630	265351_at	AGL17	Photoperiod	Positive	0.786295				Detected in all analysis (data mining ≥ 50 % arrays & hydroponics)
AT2G42400	265827_at	VOZ2	Photoperiod	Positive	0.738555
AT2G18790	266065_at	PHYB	Photoperiod	Negative	0.956294
AT2G38880	266171_at	NF-YB1 | HAP3A	Photoperiod	Negative	0.664639
AT2G27550	266209_at	ATC	Photoperiod	Negative	0.790719
AT2G47700	266513_at	RFI2	Photoperiod	Negative	0.871185
AT2G37630	267157_at	AS1	Photoperiod	Positive	0.597616
AT2G42280	267628_at	FBH4 | AKS3	Photoperiod	Positive	0.805864
AT2G32950	267640_at	COP1	Photoperiod	Negative	0.97315
AT5G51820	248380_at	PGM1	Sugar	Positive	0.736863
AT5G48300	248687_at	ADG1 | APS1	Sugar	Positive	0.649772
AT5G44160	249034_at	IDD8 | NUC	Sugar	Positive	0.355918
AT5G06170	250716_at	SUC9	Sugar	Negative	0
AT3G43190	252746_at	SUS4	Sugar	Positive	0.750788
AT4G29130	253705_at	HXK1 | GIN2	Sugar	Positive	0.989863
AT4G24620	254141_at	PGI1	Sugar	Positive	0.923474
AT3G01090	259319_at	AKIN10 | SNRK1.1	Sugar	Negative	0.819358
AT1G78580	263136_at	TPS1	Sugar	Positive	0.808479
AT4G16845	245280_at	VRN2	Vernalization	Positive	0.953191
AT1G31814	246264_at	FRL2	Vernalization	Negative	0.155132
AT5G65070	247223_at	MAF4 | AGL69	Vernalization	Negative	0.00777047
AT5G65080	247224_at	MAF5 | AGL68	Vernalization	Negative	0.0598207
AT5G61920	247501_at	FLX4 | FLL4	Vernalization	Negative	0.0744838
AT5G16320	250113_at	FRL1 | SUF8	Vernalization	Negative	0.292718
AT3G61600	251328_at	LRB2 | POB1	Vernalization	Positive	0.970544
AT3G49660	252273_at	WDR5A	Vernalization	Negative	0.0298736
AT4G26440	253961_at	WRKY34 | MSP3	Vernalization	Negative	0
AT4G22950	254286_at	AGL19	Vernalization	Positive	0.390558
AT4G00650	255634_at	FRI	Vernalization	Negative	0.0216378
AT3G24440	256618_at	VIL1 | VRN5	Vernalization	Positive	0.906597
AT3G22590	256928_at	PHP | CDC73	Vernalization	Negative	0.965765
AT3G18990	256944_at	VRN1	Vernalization	Positive	0.97951
AT3G26744	258310_at	ICE1 | SCRM	Vernalization	Negative	0.729865
AT1G26830	263685_at	CUL3A	Vernalization	Positive	0.978078
AT1G30970	265129_at	SUF4	Vernalization	Negative	0.850459
AT2G46260	266580_at	LRB1	Vernalization	Positive	0.955026
AT2G18880	266945_at	VIL3 | VEL2	Vernalization	Positive	0.00119546
AT2G44150	267184_at	SDG7 | ASSH3	Vernalization	Negative	0.837437
AT2G30120	267248_at	FLX	Vernalization	Negative	0.587493

## Sheet: not_Rep
Table S1b. Flowering time genes not represented on Affymetrix ATH1 arrays. List from http://www.florid.org (Bouché et al., 2016)
Gene ID	ATH1 probe ID	Gene_name	Pathway(s)	Effect on flowering	Proportion of arrays in which detected
AT2G25095	None	MIR156A	Aging	Negative	NA
AT4G30972	None	MIR156B	Aging	Negative	NA
AT4G31877	None	MIR156C	Aging	Negative	NA
AT5G10945	None	MIR156D	Aging	Negative	NA
AT5G11977	None	MIR156E	Aging	Negative	NA
AT5G26147	None	MIR156F	Aging	Negative	NA
AT2G19425	None	MIR156G	Aging	Negative	NA
AT5G55835	None	MIR156H	Aging	Negative	NA
AT2G28056	None	MIR172A	Aging | Photoperiodism	Positive	NA
AT5G04275	None	MIR172B	Aging | Photoperiodism	Positive	NA
AT3G11435	None	MIR172C	Aging | Photoperiodism	Positive	NA
AT5G65050	None	MAF2 | AGL31	Ambient temperature	Negative	NA
AT3G46640	None	LUX | PCL1	Circadian Clock	Negative	NA
AT2G46790	None	PRR9	Circadian Clock	Positive	NA
AT3G18550	None	BRC1| TCP18	Flower development	Negative	NA
AT1G05830	None	ATX2	General	Negative	NA
AT1G08260	None	ESD7 | TIL1| ABO4	General	Negative	NA
AT2G43410	None	FPA	General	Positive	NA
AT2G19520	None	FVE | MSI4	General	Positive	NA
AT5G63960	None	GIS5 | EMB2780	General	Negative	NA
AT5G49020	None	PRMT4A	General	Positive	NA
AT2G28830	None	PUB12	General	Positive	NA
AT3G48430	None	REF6 | JMJ12	General	Positive	NA
AT1G66050	None	VIM2	General	Negative	NA
AT5G39550	None	VIM3 |ORTH1	General	Negative	NA
AT3G02885	None	GASA5	Hormones	Negative	NA
AT1G75060	None	AFR1	Photoperiodism	Negative	NA
AT4G34530	None	CIB1	Photoperiodism	Positive	NA
AT1G35460	None	FBH1	Photoperiodism	Positive	NA
AT4G09180	None	FBH2	Photoperiodism	Positive	NA
AT5G48890	None	LATE	Photoperiodism	Negative	NA
AT2G34720	None	NF-YA4	Photoperiodism	Negative	NA
AT5G63470	None	NF-YC4	Photoperiodism	Positive	NA
AT3G15354	None	SPA3	Photoperiodism	Negative	NA
AT2G33835	None	FES1	Vernalization	Negative	NA
AT5G65060	None	MAF3 | AGL70	Vernalization	Negative	NA
AT5G57380	None	VIN3	Vernalization	Positive	NA
