# Supplementary material for: Integrating roots into a whole plant network of flowering time genes in Arabidopsis thaliana
Source: Sci Rep. 2016 Jun 29;6:29042. doi: 10.1038/srep29042 (PMC4926122; doi:10.1038/srep29042)
Supplement: Supplementary Table S2 [file srep29042-s3.xls]

## Sheet: Full_table_genes_Deg_h22_only
Supplemental Table 3: List of genes differentially expressed in the roots during a 22h LD.
Conditions	PROBES	AGI IDENTIFIER	Gene_name	Full_gene_name	Log2(FC) at hour 16 [Negative values = genes up in LD]	Fold_change_h16	Log2(FC) at hour 22 [Negative values = genes up in LD]	Fold_change_h22	Adjusted p -value h16	Adjusted p-value h22	Description
DEG H22 ONLY [FC ≥2X AND p≤ 0.01]	245113_at	AT2G41660	MIZ1	MIZU-KUSSEI 1	-0.63725	0.642937	-1.52002	0.348682	0.173715	0.00383986	Essential for hydrotropism in roots. Mutant roots are defective in hydrotropism, and have slightly reduced phototropism and modified wavy growth response. Has normal gravitropism and root elongation.
	245164_at	AT2G33210	HSP60-2	HEAT SHOCK PROTEIN 60-2	-0.885841	0.541172	-1.05541	0.48116	0.029776	0.00602664
	245317_at	AT4G15610			0.713348	1.6396	1.51257	2.85318	0.130379	0.00384406
	245324_at	AT4G17260			-0.390401	0.762918	-1.94715	0.259328	0.578029	0.005912
	245343_at	AT4G15830			-0.47864	0.717654	-1.06527	0.477883	0.195591	0.00657243
	245418_at	AT4G17370			0.494403	1.40874	1.12683	2.18379	0.159858	0.00398261
	245483_at	AT4G16190			1.32468	2.50477	2.203	4.60436	0.0553342	0.00315407
	245499_at	AT4G16480	INT4	INOSITOL TRANSPORTER 4	1.27107	2.4134	1.44387	2.7205	0.0123021	0.00232374	Encodes a high affinity H+:<i>myo</i>-inositol symporter. The only other compound shown to be transported was pinitol, a methylated derivative of <i>myo</i>-inositol.
	245556_at	AT4G15400	BIA1	BRASSINOSTEROID INACTIVATOR1	0.550319	1.46441	1.01821	2.02541	0.0844709	0.00361614
	245586_at	AT4G14980			-0.230619	0.852269	-1.42754	0.371764	0.612675	0.00342021
	245593_at	AT4G14550	IAA14	INDOLE-3-ACETIC ACID INDUCIBLE 14	-0.471456	0.721237	-1.25975	0.417618	0.160984	0.00206106	IAA14 is a member of the Aux/IAA protein family. Involved in lateral root development. Gain of function mutation decreases auxin-inducible gene expression. Protein is localized to the nucleus. Expressed in stele and root tip epidermis. Functions as a negative regulator of ARF7/19.
	245637_at	AT1G25230			1.07006	2.09952	1.16907	2.24867	0.0276622	0.00816741
	245659_at	AT1G28260			1.95912	3.88825	3.12693	8.73572	0.018411	0.00104244
	245698_at	AT5G04160			-0.795413	0.576178	-1.42832	0.371564	0.0584136	0.00245025
	245737_at	AT1G44160			0.913502	1.88361	1.58749	3.00526	0.0123376	0.000508498
	245795_at	AT1G32160			0.434803	1.35173	1.10208	2.14664	0.198179	0.00376924
	245807_at	AT1G46768	RAP2.1	RELATED TO AP2 1	1.86841	3.65129	1.5322	2.89226	0.012063	0.0092636	encodes a member of the DREB subfamily A-5 of ERF/AP2 transcription factor family (RAP2.1). The protein contains one AP2 domain. There are 16 members in this subfamily including RAP2.9 and RAP2.10.
	245854_at	AT5G13490	AAC2	ADP/ATP CARRIER 2	-1.03576	0.48776	-1.46714	0.361699	0.0342645	0.00347106	Encodes mitochondrial ADP/ATP carrier
	245925_at	AT5G28770	BZO2H3		1.30786	2.47575	1.40636	2.65067	0.016783	0.00445855	bZIP protein BZO2H3 mRNA, partial cds
	245951_at	AT5G19550	ASP2	ASPARTATE AMINOTRANSFERASE 2	-0.62566	0.648123	-1.49742	0.354186	0.125872	0.00219379	Nitrogen metabolism. Major cytosolic isoenzyme controlling aspartate biosynthesis in the light.
	245976_at	AT5G13080	WRKY75	WRKY DNA-BINDING PROTEIN 75	0.908503	1.8771	2.1032	4.29661	0.245438	0.00896883	WRKY75 is one of several transcription factors induced during Pi deprivation. It is nuclear localized and regulated differentially during Pi starvation. RNAi mediated suppression of WRKY75 made the plants more susceptible to Pi stress as indicated by the higher accumulation of anthocyanin during Pi starvation.
	245984_at	AT5G13090			0.858667	1.81336	1.11053	2.15925	0.0250578	0.00342021
	246012_at	AT5G10650			0.963303	1.94977	1.58893	3.00826	0.0750063	0.00497306
	246028_at	AT5G21170	AKINBETA1		0.919645	1.89165	1.64352	3.12427	0.0834813	0.00409526	Encodes AKINbeta1, a subunit of the SnRK1 kinase (Sucrose non-fermenting-1-related protein kinase). Involved in regulation of nitrogen and sugar metabolism.
	246200_at	AT4G37240			-0.577102	0.670309	-1.95569	0.257798	0.299426	0.00279075
	246239_at	AT4G36790			0.890984	1.85444	1.18928	2.2804	0.0312749	0.00386468
	246249_at	AT4G36680			-0.767147	0.587578	-1.01539	0.494693	0.0214238	0.00260558
	246304_at	AT3G51840	ACX4	ACYL-COA OXIDASE 4	1.36244	2.57119	1.25371	2.38454	0.0127777	0.00611218	Encodes a short-chain acyl-CoA oxidase, which catalyzes the first step of peroxisomal fatty acid beta-oxidation during early, post-germinative growth in oilseed species. Null mutants virtually lack short-chain acyl-CoA and are resistant to 2,4-dichlorophenoxybutyric acid, which is converted to the herbicide and auxin analogue 2,4-dichlorophenoxyacetic acid by beta-oxidation. Despite the almost co…
	246309_at	AT3G51790	G1	TRANSMEMBRANE PROTEIN G1P-RELATED 1	-0.872069	0.546363	-1.16698	0.445351	0.0104166	0.00107952	putative transmembrane protein G1p (AtG1) mRNA, complete
	246395_at	AT1G58170			-0.919634	0.528643	-1.37314	0.386051	0.0708231	0.00723296
	246396_at	AT1G58180	BCA6	BETA CARBONIC ANHYDRASE 6	1.54642	2.92091	2.45388	5.47887	0.0152047	0.000819274
	246506_at	AT5G16110			1.36411	2.57417	1.87626	3.67122	0.0218373	0.00227082
	246507_at	AT5G16120			0.788268	1.727	1.45474	2.74107	0.0300559	0.00102135
	246522_at	AT5G15830	bZIP3	BASIC LEUCINE-ZIPPER 3	0.72082	1.64812	1.34979	2.54876	0.0729388	0.00279075
	246575_at	AT1G31660			-0.887113	0.540695	-1.05545	0.481148	0.00629323	0.000981819
	246591_at	AT5G14880			0.372795	1.29486	1.13538	2.19677	0.381003	0.00881522
	246786_at	AT5G27410			0.817174	1.76195	1.01686	2.02351	0.0177349	0.00260558
	246797_at	AT5G26790			-0.908232	0.532838	-1.16381	0.446333	0.00636385	0.000696976
	246884_at	AT5G26220			-2.03054	0.244764	-3.24396	0.105553	0.0285188	0.00164831
	246917_at	AT5G25280			0.918501	1.89015	1.11422	2.16478	0.0219929	0.00384406
	246975_at	AT5G24890			0.752258	1.68443	1.03198	2.04484	0.0402264	0.00487719
	247005_at	AT5G67520	APK4	ADENOSINE-5'-PHOSPHOSULFATE (APS) KINASE 4	0.680085	1.60223	1.97799	3.93945	0.227463	0.00285543	Provides activated sulfate for the sulfation of secondary metabolites, including the glucosinolates. Redundant with APK3.
	247029_at	AT5G67190	DEAR2	DREB AND EAR MOTIF PROTEIN 2	1.53084	2.88953	1.84667	3.59668	0.0209735	0.0036792	encodes a member of the DREB subfamily A-5 of ERF/AP2 transcription factor family. The protein contains one AP2 domain. There are 16 members in this subfamily including RAP2.1, RAP2.9 and RAP2.10.
	247037_at	AT5G67070	RALFL34	RALF-LIKE 34	-0.765039	0.588437	-1.12892	0.457257	0.0184916	0.00149239	Member of a diversely expressed predicted peptide family showing sequence similarity to tobacco Rapid Alkalinization Factor (RALF), and is believed to play an essential role in the physiology of Arabidopsis. Consists of a single exon and is characterized by a conserved C-terminal motif and N-terminal signal peptide.
	247043_at	AT5G66880	SNRK2.3	SUCROSE NONFERMENTING 1(SNF1)-RELATED PROTEIN KINASE 2.3	0.957687	1.94219	1.26959	2.41093	0.0168787	0.00191295	encodes a member of SNF1-related protein kinases (SnRK2) whose activity is activated by ionic (salt) and non-ionic (mannitol) osmotic stress. Enzyme involved in the ABA signaling during seed germination, dormancy and seedling growth.
	247070_at	AT5G66815			-1.07908	0.47333	-2.7601	0.147614	0.209476	0.00407007
	247074_at	AT5G66590			-0.462275	0.725841	-1.2589	0.417864	0.333743	0.00994973
	247097_at	AT5G66460	MAN7	ENDO-BETA-MANNASE 7	-1.03414	0.488306	-1.04443	0.484838	0.0201147	0.00774732
	247107_at	AT5G66040	STR16	SULFURTRANSFERASE PROTEIN 16	0.951009	1.93322	1.29179	2.44831	0.00854737	0.000819274	Encodes a protein with thiosulfate sulfurtransferase/rhodanese activity in vitro, however, it is likely to use a substrate other than thiosulfate or 3-mercaptopyruvate in vivo.
	247108_at	AT5G66160	RMR1	RECEPTOR HOMOLOGY REGION TRANSMEMBRANE DOMAIN RING H2 MOTIF PROTEIN 1	0.543804	1.45781	1.04852	2.06841	0.107321	0.00423157	Encodes a receptor homology region transmembrane domain, ring H2 motif protein involved in transport of storage proteins to protein storage vacuoles. Co-localizes with DIP positive vesicles.
	247123_at	AT5G66050			1.14814	2.21628	2.2036	4.60628	0.0710811	0.00245025
	247140_at	AT5G66250			0.672425	1.59375	1.08019	2.11431	0.0322163	0.0018907
	247149_at	AT5G65660			0.771942	1.70757	1.13026	2.18898	0.0370739	0.00330027
	247151_at	AT5G65640	bHLH093	BETA HLH PROTEIN 93	-0.295242	0.814936	-1.05448	0.48147	0.454424	0.00813133
	247222_at	AT5G64840	ABCF5	ATP-BINDING CASSETTE F5	0.257739	1.1956	1.38312	2.60832	0.56024	0.00347694	member of GCN subfamily
	247249_at	AT5G64670			-0.624272	0.648747	-1.05764	0.480416	0.013529	0.000597981
	247268_at	AT5G64080	XYP1	XYLOGEN PROTEIN 1	-1.15058	0.450444	-1.96943	0.255354	0.0350615	0.00163291
DEG H22 ONLY [FC ≥2X AND p≤ 0.01]	247282_at	AT5G64240	MC3	METACASPASE 3	1.65702	3.15365	2.65886	6.31532	0.0384481	0.00240646
	247347_at	AT5G63780	SHA1	SHOOT APICAL MERISTEM ARREST 1	-1.01635	0.494365	-1.10282	0.465606	0.016775	0.00428265	Encodes SHA1 (shoot apical meristem arrest), a putative E3 ligase (a RING finger protein) required for post-embryonic SAM maintenance. The mutant sha1-1 shows a primary SAM-deficient phenotype at the adult stage.
	247353_at	AT5G63620			0.697035	1.62117	1.07093	2.10079	0.0123376	0.000698203
	247540_at	AT5G61590			1.82414	3.54095	2.47161	5.54663	0.0574624	0.00816741	encodes a member of the ERF (ethylene response factor) subfamily B-3 of ERF/AP2 transcription factor family. The protein contains one AP2 domain. There are 18 members in this subfamily including ATERF-1, ATERF-2, AND ATERF-5.
	247544_at	AT5G61670			0.75873	1.692	1.62988	3.09487	0.0635983	0.00144558	Encodes a close homolog of the Cauliflower OR (Orange) protein. The function of OR is to induce the differentiation of proplastids or other noncolored plastids into chromoplasts for carotenoid accumulation. Both proteins contain a Cysteine-rich zinc finger domain that is highly specific to DnaJ-like molecular chaperons.
	247585_at	AT5G60680			0.867064	1.82395	1.0268	2.03749	0.0312749	0.00664994
	247696_at	AT5G59780	MYB59	MYB DOMAIN PROTEIN 59	0.309177	1.239	1.18477	2.27327	0.46847	0.0066199	Encodes a putative transcription factor (MYB59).
	247706_at	AT5G59480			-1.02017	0.493059	-1.63869	0.321148	0.104674	0.00922825
	247710_at	AT5G59260			1.23929	2.36083	1.48904	2.80702	0.0103814	0.00159126
	247729_at	AT5G59530			0.833691	1.78224	1.70195	3.2534	0.155615	0.00627546
	247739_at	AT5G59240			-0.867327	0.548162	-1.021	0.492776	0.0411317	0.00999924
	247768_at	AT5G58900			-0.7348	0.600901	-1.6135	0.326805	0.218646	0.00887654
	247790_at	AT5G58720			0.757304	1.69033	1.04026	2.0566	0.00657691	0.000599139
	247854_at	AT5G58200			0.550697	1.46479	1.15806	2.23157	0.0834813	0.00205563
	247921_at	AT5G57660	COL5	CONSTANS-LIKE 5	-1.77311	0.292577	3.49289	11.2581	0.0471075	0.00144558
	247924_at	AT5G57655			1.05804	2.0821	1.42132	2.6783	0.0398842	0.0052784
	247933_at	AT5G56980			-0.442216	0.736003	1.14745	2.21522	0.267709	0.00668754
	247997_at	AT5G56180	ARP8	ACTIN-RELATED PROTEIN 8	0.456976	1.37266	1.07945	2.11323	0.104289	0.00174943	encodes a protein whose sequence is similar to actin-related proteins (ARPs) in other organisms. Member of nuclear ARP family of genes.
	248049_at	AT5G56090	COX15	CYTOCHROME C OXIDASE 15	-0.810926	0.570016	-1.07956	0.473172	0.0449103	0.00650764	Encodes a homolog of COX15. Microarray analysis show a 3.2 fold increase in transcription after treatment with rotenone, an electron transport chain inhibitor.
	248050_at	AT5G56100			1.54289	2.91377	3.30738	9.89967	0.187484	0.00721639
	248124_at	AT5G54730	G18F	HOMOLOG OF YEAST AUTOPHAGY 18 (ATG18) F	0.810106	1.75334	1.53202	2.8919	0.11758	0.00537315
	248138_at	AT5G54960	PDC2	PYRUVATE DECARBOXYLASE-2	-1.12767	0.457653	-3.94666	0.0648541	0.27515	0.00195701	pyruvate decarboxylase-2
	248139_at	AT5G54970			-0.813102	0.569157	-1.21831	0.429785	0.0187539	0.00145185
	248193_at	AT5G54080	HGO	HOMOGENTISATE 1,2-DIOXYGENASE	0.769934	1.70519	1.44103	2.71515	0.0668163	0.0025091	homogentisate 1,2-dioxygenase
	248253_at	AT5G53290	CRF3	CYTOKININ RESPONSE FACTOR 3	-0.610152	0.655128	-1.39347	0.380647	0.0832301	0.00154646	encodes a member of the ERF (ethylene response factor) subfamily B-5 of ERF/AP2 transcription factor family. The protein contains one AP2 domain. There are 7 members in this subfamily.
	248256_at	AT5G53360			0.686298	1.60915	1.17162	2.25264	0.0243873	0.00110819
	248295_at	AT5G53070			-0.529184	0.692946	-1.03518	0.487955	0.0574624	0.00167023
	248381_at	AT5G51830			-1.10981	0.463355	-1.34406	0.393912	0.0339967	0.00683534
	248382_at	AT5G51890			-1.01428	0.495077	-1.18375	0.440205	0.0383836	0.00938308	encodes peroxidase involved in the lignification of tracheary elements (TE) in roots
	248398_at	AT5G51970			0.811882	1.7555	1.089	2.12727	0.0160043	0.00167023	Encodes a putative sorbitol dehydrogenase that can be thiolated in vitro.
	248404_at	AT5G51460	ATTPPA		-1.51243	0.35052	-1.77577	0.292038	0.0350615	0.00816741	homologous to the C-terminal part of microbial trehalose-6-phosphate phosphatases
	248413_at	AT5G51600	PLE	PLEIADE	-0.573722	0.671881	-1.07153	0.475815	0.160966	0.00988961	Mutant has defective roots. Essential for giant cell ontogenesis. Role in organizing the mitotic microtubule array during both early and late mitosis in all plant organs.
	248443_at	AT5G51310			-0.527587	0.693714	-1.09463	0.468257	0.11567	0.00347694
	248467_at	AT5G50800	SWEET13		-1.67212	0.313792	-2.35327	0.195701	0.0187426	0.00167023
	248591_at	AT5G49650	XK-2	XYLULOSE KINASE-2	0.971778	1.96126	1.12713	2.18424	0.0176343	0.00347106	Encodes a cytosolic protein capable of phosphorylating xylulose and deoxy-xylulose. It most likely plays a role in producing precursors for isoprenoid biosynthesis.
	248656_at	AT5G48460			-0.631049	0.645707	-1.24396	0.422213	0.122614	0.00472991
	248663_at	AT5G48590			0.959452	1.94457	1.54864	2.92541	0.0137385	0.000696976
	248687_at	AT5G48300	ADG1	ADP GLUCOSE PYROPHOSPHORYLASE 1	-0.749302	0.594892	-1.86592	0.274348	0.275426	0.00867488	Encodes the small subunit of ADP-glucose pyrophosphorylase. The small subunit is the catalytic isoform responsible for ADP-glucose pyrophosphorylase activity. The presence of the small subunit is required for large subunit stability. Two isoforms of the small subunit (ApS1 and ApS2) have been described. ApS1 is the major small subunit isoform present in all plant tissues tested.
	248704_at	AT5G48450	sks3	SKU5 SIMILAR 3	-0.847519	0.55574	-1.33372	0.396743	0.0137385	0.000777568	Encodes a protein with two DUF26 domains and a signal peptide for secretion. The protein is transported to the apoplast when it is expressed as a GFP fusion protein.
	248744_at	AT5G48250	BBX8	B-BOX DOMAIN PROTEIN 8	-0.0689468	0.953334	-1.82429	0.282381	0.879054	0.000696976
	248795_at	AT5G47390			1.07162	2.10179	1.69587	3.23972	0.0276622	0.0016512
	248818_at	AT5G47040	LON2	LON PROTEASE 2	0.842366	1.79299	1.56959	2.96821	0.0257831	0.000819274	Encodes a member of the Lon protease-like proteins (Lon1/At5g26860, Lon2/At5g47040, Lon3/At3g05780, Lon4/At3g05790). Lon is a multifunctional ATP-dependent protease which exists in bacteria, archaea and within organelles in eukaryotic cells. Lon proteases are responsible for the degradation of abnormal, damaged and unstable proteins.
	248819_at	AT5G47050			0.548078	1.46214	1.37303	2.59014	0.0657527	0.000777568
	249015_at	AT5G44730			-0.800299	0.57423	-2.41328	0.187729	0.300197	0.00459828
	249027_at	AT5G44790	RAN1	RESPONSIVE-TO-ANTAGONIST 1	0.593432	1.50883	1.13688	2.19905	0.0616385	0.00195109	ATP dependent copper transporter vital for ethylene response pathway
	249033_at	AT5G44920			1.16906	2.24866	1.23653	2.35632	0.0132738	0.00360871
	249063_at	AT5G44110	ABCI21	ATP-BINDING CASSETTE A21	-1.27037	0.414554	-2.22486	0.21392	0.0370717	0.00159126	Encodes a member of the NAP subfamily of ABC transporters.
	249097_at	AT5G43520			1.24989	2.37824	1.33158	2.51678	0.0152047	0.00402444
	249147_at	AT5G43330	c-NAD-MDH2	CYTOSOLIC-NAD-DEPENDENT MALATE DEHYDROGENASE 2	-0.629695	0.646313	-1.5626	0.33854	0.235807	0.00608343
	249167_at	AT5G42860			-0.377524	0.769758	-1.03294	0.488712	0.116838	0.00123282
	249233_at	AT5G42150			-0.716468	0.608586	-1.1575	0.44829	0.0128218	0.000666254
	249266_at	AT5G41670			-0.905181	0.533966	-1.769	0.293413	0.0171281	0.000504588
	249347_at	AT5G40830			-0.712991	0.610054	-1.30512	0.404687	0.0387793	0.00151892
	249392_at	AT5G40150			-0.658662	0.633466	-1.05161	0.482428	0.069748	0.00514867
	249415_at	AT5G39660	CDF2	CYCLING DOF FACTOR 2	0.596548	1.51209	3.47709	11.1354	0.170154	0.000179305	Dof-type zinc finger domain-containing protein, identical to H-protein promoter binding factor-2a GI:3386546 from (Arabidopsis thaliana). Interacts with LKP2 and FKF1, but its overexpression does not change flowering time under short or long day conditions.
	249483_at	AT5G38895			0.88469	1.84637	1.15671	2.22949	0.0250578	0.00328337
	249583_at	AT5G37770	TCH2	TOUCH 2	-0.977261	0.507943	-1.12357	0.458958	0.00467361	0.000557476	Encodes a protein with 40% similarity to calmodulin. Binds Ca(2+) and, as a consequence, undergoes conformational changes. CML24 expression occurs in all major organs, and transcript levels are increased from 2- to 15-fold in plants subjected to touch, darkness, heat, cold, hydrogen peroxide, abscisic acid (ABA), and indole-3-acetic acid. However, CML24 protein accumulation changes were not detec…
DEG H22 ONLY [FC ≥2X AND p≤ 0.01]	249606_at	AT5G37260	RVE2	REVEILLE 2	0.94003	1.91857	1.30529	2.47134	0.0462991	0.00552074	Encodes a MYB family transcription factor Circadian 1 (CIR1). Involved in circadian regulation in Arabidopsis.
	249752_at	AT5G24660	LSU2	RESPONSE TO LOW SULFUR 2	-0.917653	0.529369	-1.47185	0.360519	0.0371409	0.00225021
	249830_at	AT5G23300	PYRD	PYRIMIDINE D	-0.943379	0.520013	-1.01048	0.496381	0.0178025	0.00498284	dihydroorotate dehydrogenase, catalyses fourth step of pyrimidine biosynthesis
	249832_at	AT5G23400			-0.776788	0.583665	-1.92284	0.263735	0.156934	0.00273455
	249838_at	AT5G23460			1.1145	2.1652	1.30268	2.46687	0.032381	0.00747685
	249999_at	AT5G18640			0.920258	1.89245	1.0866	2.12373	0.0215001	0.00423157
	250007_at	AT5G18670	BMY3	BETA-AMYLASE 3	0.118872	1.08589	2.15459	4.45241	0.874415	0.00268951	putative beta-amylase BMY3 (BMY3)
	250008_at	AT5G18630			0.731436	1.66029	1.42894	2.69249	0.0383836	0.00110819
	250017_at	AT5G18140			1.54032	2.90859	1.99041	3.9735	0.0160043	0.00195109
	250028_at	AT5G18130			1.43591	2.70552	2.42397	5.36645	0.0113811	0.000526232
	250032_at	AT5G18170	GDH1	GLUTAMATE DEHYDROGENASE 1	0.626943	1.54429	1.96469	3.90328	0.168579	0.00127391	Encodes the 43 kDa alpha-subunit of the glutamate dehydrogenase with a putative mitochondrial transit polypeptide and NAD(H)- and alpha-ketoglutarate-binding domains. Mitochondrial localization confirmed by subcellular fractionation. Combines in several ratios with GDH2 protein (GDH-beta) to form seven isoenzymes. Catalyzes the cleavage of glycine residues. May be involved in ammonia assimilation…
	250099_at	AT5G17300	RVE1	REVEILLE 1	1.27068	2.41276	3.10051	8.57724	0.0401669	0.000548903	Myb-like transcription factor that regulates hypocotyl growth by regulating free auxin levels in a time-of-day specific manner.
	250336_at	AT5G11720			1.07946	2.11324	1.47568	2.78114	0.0236546	0.00254493
	250413_at	AT5G11160	APT5	ADENINE PHOSPHORIBOSYLTRANSFERASE 5	-0.918318	0.529126	-1.56842	0.337177	0.0659496	0.00355387
	250443_at	AT5G10520	RBK1	ROP BINDING PROTEIN KINASES 1	0.495655	1.40996	1.00536	2.00745	0.119489	0.00403502
	250464_at	AT5G10040			-2.11165	0.231382	-6.60903	0.0102443	0.305331	0.00413191
	250502_at	AT5G09590	MTHSC70-2	MITOCHONDRIAL HSO70 2	-0.967442	0.511412	-1.27545	0.413098	0.0198709	0.00239046	heat shock protein 70 (Hsc70-5); nuclear
	250661_at	AT5G07030			-0.531167	0.691995	-1.37901	0.384482	0.110248	0.00140784
	250664_at	AT5G07080			1.22198	2.33267	1.7488	3.36079	0.0384481	0.00384406
	250666_at	AT5G07100	WRKY26	WRKY DNA-BINDING PROTEIN 26	0.963665	1.95026	1.75546	3.37633	0.0326287	0.00124883	Encodes WRKY DNA-binding protein 26 (WRKY26).
	250735_at	AT5G06280			0.222112	1.16644	1.00647	2.00899	0.56494	0.00786265
	250793_at	AT5G05600			0.484367	1.39897	1.48818	2.80534	0.360446	0.00726121
	250832_at	AT5G04950	NAS1	NICOTIANAMINE SYNTHASE 1	-0.845806	0.5564	-1.65365	0.317834	0.0637942	0.00191393	Encodes a nicotianamide synthase.
	250869_at	AT5G03840	TFL1	TERMINAL FLOWER 1	-1.34383	0.393974	-1.45462	0.364851	0.0137385	0.00342021	Controls inflorescence meristem identity. Involved in the floral initiation process. Ortholog of the Antirrhinum gene CENTRORADIALIS (CEN). Involved in protein trafficking to the protein storage vacuole.
	250877_at	AT5G04040	SDP1	SUGAR-DEPENDENT1	0.710017	1.63582	1.16796	2.24694	0.066072	0.00420582	Encodes a triacylglycerol lipase that is involved in storage lipid breakdown during seed germination. The mutant plant exhibits a much slower rate of postgerminative growth than the wild type.
	250972_at	AT5G02840	LCL1	LHY/CCA1-LIKE 1	0.869877	1.82751	2.3087	4.95435	0.146091	0.00184156	CCA1 and LHY colocalize in the nucleus and form heterodimers in vivo. CCA1 and LHY function synergistically in regulating circadian rhythms of Arabidopsis.
	250984_at	AT5G02800	CDL1	CDG1-LIKE 1	0.379715	1.30108	1.05824	2.08239	0.290445	0.00605576
	251020_at	AT5G02270	ABCI20	ATP-BINDING CASSETTE I20	-0.987956	0.504191	-1.32057	0.400377	0.0569595	0.00846886	member of NAP subfamily
	251029_at	AT5G02050			-0.996772	0.50112	-1.22926	0.426537	0.00467361	0.000469393
	251067_at	AT5G01910			-0.997169	0.500982	-1.27139	0.41426	0.038751	0.00656689
	251122_at	AT5G01020			0.607841	1.52398	1.12666	2.18353	0.0828378	0.00347106
	251195_at	AT3G62930			-2.28987	0.204494	-2.89238	0.134681	0.0128218	0.00164831
	251244_at	AT3G62060			-0.555831	0.680265	-1.00222	0.49923	0.0788716	0.00361614
	251287_at	AT3G61820			-0.856612	0.552248	-1.28625	0.410016	0.0208381	0.00154646
	251396_at	AT3G60750			-0.790518	0.578136	-1.09148	0.469281	0.015525	0.00151892
	251399_at	AT3G60590			0.561636	1.47594	1.09193	2.13159	0.0193515	0.000548903
	251403_at	AT3G60300			1.23002	2.34571	1.33654	2.52545	0.0316098	0.00988961
	251432_at	AT3G59820	LETM1	LEUCINE ZIPPER-EF-HAND-CONTAINING TRANSMEMBRANE PROTEIN 1	-0.883106	0.542199	-1.21901	0.429577	0.0416696	0.00498502
	251554_at	AT3G58670			1.12158	2.17586	1.10122	2.14535	0.0158591	0.00623565
	251611_at	AT3G57940			-0.919617	0.528649	-1.33615	0.396077	0.0421358	0.00404004
	251638_at	AT3G57490			-1.03696	0.487354	-1.36409	0.388479	0.0123135	0.00140442
	251735_at	AT3G56090	FER3	FERRITIN 3	-0.378756	0.769101	-1.06121	0.479232	0.328332	0.00829433	Encodes FERRITIN 3, AtFER3. Ferritins are a class of 24-mer multi-meric proteins found in all kingdoms of life. Function as the main iron store in mammals. Evidence suggests that Arabidopsis ferritins are essential to protect cells against oxidative damage, but they do not constitute the major iron pool.
	251786_at	AT3G55270	MKP1	MITOGEN-ACTIVATED PROTEIN KINASE PHOSPHATASE 1	0.310292	1.23996	1.17811	2.26281	0.501914	0.009102	MAP kinase phosphatase (MKP1)
	251869_at	AT3G54500			-0.39382	0.761111	5.2335	37.6219	0.620906	0.000236903
	252040_at	AT3G52060			0.660201	1.5803	1.33104	2.51583	0.0928637	0.0028614
	252047_at	AT3G52490			0.746175	1.67734	1.27598	2.42163	0.0342645	0.00161633
	252067_at	AT3G51370			0.57232	1.48691	1.00443	2.00615	0.0127175	0.000508498
	252075_at	AT3G51730			0.766944	1.70166	1.27357	2.41759	0.0357439	0.0018907
	252081_at	AT3G51910	HSFA7A	HEAT SHOCK TRANSCRIPTION FACTOR A7A	1.39419	2.62842	2.2254	4.6764	0.0322163	0.00191295	member of Heat Stress Transcription Factor (Hsf) family
	252281_at	AT3G49320			-0.916257	0.529882	-1.15675	0.448521	0.0187571	0.00266607
	252323_at	AT3G48530	KING1	SNF1-RELATED PROTEIN KINASE REGULATORY SUBUNIT GAMMA 1	0.834723	1.78352	1.24018	2.36228	0.0371409	0.00312057
	252367_at	AT3G48360	BT2	BTB AND TAZ DOMAIN PROTEIN 2	1.42522	2.68556	2.14118	4.41124	0.0235246	0.00167023	encodes a protein (BT2) that is an essential component of the TAC1-mediated telomerase activation pathway. Acts redundantly with BT3 and BT1 during female gametophyte development and with BT3 during male gametophyte development. BT2 also mediates multiple responses to nutrients, stresses, and hormones.
	252396_at	AT3G47980			-0.395342	0.760309	-1.2342	0.425079	0.267752	0.00299682
	252397_at	AT3G47980			-0.283062	0.821845	-1.27808	0.412343	0.354054	0.00147604
	252429_at	AT3G47500	CDF3	CYCLING DOF FACTOR 3	-0.916358	0.529845	4.68012	25.6364	0.148149	0.000181174	Dof-type zinc finger domain-containing protein, identical to H-protein promoter binding factor-2a GI:3386546 from (Arabidopsis thaliana). Interacts with LKP2 and FKF1, but its overexpression does not change flowering time under short or long day conditions.
	252484_at	AT3G46690			0.327765	1.25507	1.24332	2.36743	0.417748	0.00445775
	252530_at	AT3G46500			0.951213	1.9335	1.04667	2.06575	0.0296401	0.00853667
DEG H22 ONLY [FC ≥2X AND p≤ 0.01]	252539_at	AT3G45730			0.521175	1.43512	1.36583	2.57724	0.312665	0.00974196
	252570_at	AT3G45300	IVD	ISOVALERYL-COA-DEHYDROGENASE	0.605141	1.52113	2.07966	4.22707	0.394994	0.00577219	Encodes isovaleryl-coenzyme a dehydrogenase. Mutants have increases in 12 seed free amino acids, accumulation of seed homomethionine and 3-isovaleroyloxypropyl-glucosinolate, with a concomitant decrease in seed 3-benzoyloxypropyl-glucosinolate.
	252592_at	AT3G45640	MPK3	MITOGEN-ACTIVATED PROTEIN KINASE 3	0.844069	1.79511	1.00543	2.00754	0.0144727	0.00241952	Encodes a mitogen-activated kinase whose mRNA levels increase in response to touch, cold, salinity stress and chitin oligomers.Also functions in ovule development. Heterozygous MPK3 mutants in a homozygous MPK6 background are female sterile due to defects in integument development. MPK3 can be dephosphorylated by MKP2 in vitro.
	252607_at	AT3G44990	XTH31	XYLOGLUCAN ENDOTRANSGLUCOSYLASE/HYDROLASE 31	-0.83796	0.559434	-1.58799	0.332635	0.0719076	0.00260558	xyloglucan endo-transglycosylase
	252625_at	AT3G44750	HDA3	HISTONE DEACETYLASE 3	-0.874484	0.545449	-1.16918	0.444674	0.00706803	0.000721796	Encodes a histone deacetylase. Controls the development of adaxial/abaxial leaf polarity. Two lines with RNAi-directed against this gene show reduced Agrobacterium-mediated DNA transformation of the roots.
	252745_at	AT3G43230			0.509768	1.42382	1.06986	2.09923	0.0312749	0.000666254
	252917_at	AT4G38960	BBX19	B-BOX DOMAIN PROTEIN 19	0.277049	1.21171	1.73151	3.32075	0.525847	0.00149239
	252991_at	AT4G38470	STY46	SERINE/THREONINE/TYROSINE KINASE 46	0.824376	1.77077	1.73774	3.33513	0.152082	0.00513282
	252993_at	AT4G38540			0.525879	1.43981	1.14522	2.2118	0.124003	0.00321372
	253049_at	AT4G37300	MEE59	MATERNAL EFFECT EMBRYO ARREST 59	0.644943	1.56368	1.16391	2.24064	0.0952179	0.00473615
	253096_at	AT4G37330	CYP81D4	CYTOCHROME P450, FAMILY 81, SUBFAMILY D, POLYPEPTIDE 4	0.471571	1.38662	1.12803	2.18561	0.084104	0.00136705	member of CYP81D
	253100_at	AT4G37400	CYP81F3	CYTOCHROME P450, FAMILY 81, SUBFAMILY F, POLYPEPTIDE 3	-0.715533	0.60898	-1.33848	0.395437	0.11812	0.00571829	member of CYP81F
	253104_at	AT4G36010			-2.22349	0.214123	-3.08999	0.117441	0.0237981	0.00239408
	253125_at	AT4G36040	J11	DNAJ11	0.665038	1.58561	1.79696	3.47487	0.0962427	0.00100133
	253147_at	AT4G35600	CST	CAST AWAY	0.65037	1.56957	1.09299	2.13315	0.0625305	0.0034922	plant-type connexin (gap junction-type protein), a component of plasmodesmata
	253158_at	AT4G35780	STY17	SERINE/THREONINE/TYROSINE KINASE 17	0.526969	1.4409	1.12224	2.17684	0.134772	0.00398517
	253163_at	AT4G35750			1.23699	2.35706	1.24373	2.3681	0.0164013	0.00597397
	253235_at	AT4G34350	HDR	4-HYDROXY-3-METHYLBUT-2-ENYL DIPHOSPHATE REDUCTASE	0.348177	1.27295	1.15232	2.22271	0.225637	0.00164831	Arabidopsis ISPH is involved in the plastid nonmevalonate pathway of isoprenoid biosynthesis. It was shown to complement the lethal phenotype of E. coli ispH mutant and is therefore most likely encodes a protein with 4-hydroxy-3-methylbut-2-en-1-yl diphosphate reductase activity involved in the last step of mevalonate-independent isopentenyl biosynthesis. Mutant has Albino seedling.
	253292_at	AT4G33985			-0.350192	0.78448	-1.21455	0.430906	0.330749	0.00335374
	253373_at	AT4G33150			1.24469	2.36967	1.68024	3.20482	0.0419289	0.00556477
	253377_at	AT4G33300	ADR1-L1	ADR1-LIKE 1	0.756233	1.68907	1.03102	2.04347	0.0399715	0.00496263
	253524_at	AT4G31430			0.437277	1.35405	1.20021	2.29773	0.313091	0.00803256
	253539_at	AT4G31450			0.736547	1.66618	1.11485	2.16572	0.02449	0.00171871
	253588_at	AT4G30790			0.748903	1.68051	1.21629	2.32348	0.0584788	0.00369767
	253624_at	AT4G30580	ATS2		0.604376	1.52032	1.04209	2.0592	0.127288	0.00921136	Encodes a plastidic lysophosphatidic acid acyltransferase (LPAAT). Is critical for chloroplasts phosphatidic acid biosynthesis. The null allele is embryo lethal.
	253650_at	AT4G30020			-0.537583	0.688924	-1.05052	0.482795	0.0636791	0.00191393
	253757_at	AT4G28950	ROP9	RHO-RELATED PROTEIN FROM PLANTS 9	-1.07922	0.473283	-1.31778	0.401152	0.0250578	0.00428985	A member of ROP GTPase gene family.
	253780_at	AT4G28400			0.506501	1.4206	1.13783	2.2005	0.184129	0.00556477
	253805_at	AT4G28260			0.858214	1.81279	1.22267	2.33379	0.0311422	0.00294689
	253808_at	AT4G28300			0.359025	1.28256	1.17679	2.26073	0.314014	0.00365404	Encodes a protein with 13.6% proline amino acids that is predicted to localize to the cell wall.
	253812_at	AT4G28240			0.97351	1.96361	1.8031	3.4897	0.0199208	0.000666254
	253834_at	AT4G27800	TAP38	THYLAKOID-ASSOCIATED PHOSPHATASE 38	0.9795	1.97178	1.11711	2.16911	0.0278288	0.00682025	Choroplast protein phosphatase TAP38/PPH1 is required for efficient dephosphorylation of the LHCII anthena and state transition from state 2 to state 1.
	253857_at	AT4G27990	YLMG1-2		0.552001	1.46612	1.36243	2.57118	0.146594	0.00248627
	253858_at	AT4G27600	NARA5	GENES NECESSARY FOR THE ACHIEVEMENT OF RUBISCO ACCUMULATION 5	0.802391	1.74399	1.17878	2.26385	0.030958	0.00256848	Encodes a phosphofructokinase B-type carbohydrate kinase family protein, NARA5. Regulates photosynthetic gene expression.
	253910_at	AT4G27290			0.359488	1.28297	1.04169	2.05864	0.210901	0.00246968
	254042_at	AT4G25810	XTR6	XYLOGLUCAN ENDOTRANSGLYCOSYLASE 6	-0.478231	0.717858	-1.21286	0.431412	0.0574624	0.000662122	xyloglucan endotransglycosylase-related protein (XTR6)
	254076_at	AT4G25340	FKBP53	FK506 BINDING PROTEIN 53	-0.748169	0.595359	-1.18963	0.438415	0.0919554	0.00802522	Encodes a member of the FKBP-type immunophilin family that functions as a histone chaparone. Binds to 18S rDNA and represses its expression.
	254105_at	AT4G25080	CHLM	MAGNESIUM-PROTOPORPHYRIN IX METHYLTRANSFERASE	1.6189	3.07141	2.20697	4.61703	0.0505577	0.00682025	Encodes a protein with methyltransferase activity responsible for the methylation of magnesium protoporphyrin IX. Mutants defective in this gene are affected in chlorophyll biosynthesis and show a reduction in the accumulation of a number of major thylakoid-associated proteins including components of PSI (LHCI), PSII (LHCII, D1, CP43) and the cytochrome b6f complex (Cytf). By contrast, no signifi…
	254144_at	AT4G24690	NBR1	NEXT TO BRCA1 GENE 1	0.838156	1.78776	1.15311	2.22393	0.0108465	0.00100133
	254215_at	AT4G23700	CHX17	CATION/H EXCHANGER 17	1.02304	2.03219	3.81595	14.0836	0.457152	0.0068193	member of Putative Na+/H+ antiporter family
	254228_at	AT4G23620			-0.853251	0.553536	-1.19264	0.437503	0.00923691	0.000777568
	254332_at	AT4G22730			-0.323186	0.799303	-1.70058	0.307662	0.606148	0.0065213
	254378_at	AT4G21810	DER2.1	DERLIN-2.1	0.894992	1.8596	1.13297	2.1931	0.0324696	0.0051681
	254402_at	AT4G21310			-0.946758	0.518797	-1.23815	0.423915	0.0342907	0.00487719
	254496_at	AT4G20070	AAH	ALLANTOATE AMIDOHYDROLASE	0.325124	1.25277	1.7388	3.33757	0.542287	0.00302859	The gene encoding Arabidopsis thaliana Allantoate Amidohydrolase (AtAAH)which catalyzes the allantoate deiminase reaction (EC 3.5.3.9)is expressed in all parts of the plant being consistent with a function in purine turnover in Arabidopsis.
	254500_at	AT4G20110	VSR7	VACUOLAR SORTING RECEPTOR 7	0.812538	1.7563	1.04594	2.06472	0.0103814	0.00127266
	254561_at	AT4G19160			1.44303	2.71891	1.73294	3.32405	0.012402	0.00191112
	254688_at	AT4G13830	J20	DNAJ-LIKE 20	0.906047	1.8739	1.58996	3.0104	0.00498353	0.000181174	DnaJ-like protein (J20); nuclear gene
	254791_at	AT4G12910	scpl20	SERINE CARBOXYPEPTIDASE-LIKE 20	-0.116468	0.922443	-1.04892	0.483331	0.700513	0.00191393
	254836_at	AT4G12330	CYP706A7	CYTOCHROME P450, FAMILY 706, SUBFAMILY A, POLYPEPTIDE 7	1.74404	3.34972	1.93002	3.81059	0.0326678	0.00972174	member of CYP706A
	254839_at	AT4G12400	Hop3	HOP3	-0.9837	0.505681	-1.77911	0.291363	0.038468	0.00153731
	254853_at	AT4G12080	AHL1	AT-HOOK MOTIF NUCLEAR-LOCALIZED PROTEIN 1	0.881754	1.84261	1.20714	2.30879	0.0193249	0.00195109
	254896_at	AT4G11880	AGL14	AGAMOUS-LIKE 14	0.71868	1.64568	1.23061	2.34666	0.0584483	0.00299542	AGL12, AGL14, and AGL17 are all preferentially expressed in root tissues and therefore represent the only characterized MADS box genes expressed in roots.
	254999_at	AT4G09830			1.22238	2.33332	1.44072	2.71456	0.0176343	0.00327179
	255028_at	AT4G09890			0.47218	1.3872	1.1414	2.20595	0.167085	0.00339501
	255068_at	AT4G08920	CRY1	CRYPTOCHROME 1	0.588253	1.50343	1.59402	3.01889	0.221997	0.00362292	Encodes CRY1, a flavin-type blue-light photoreceptor with ATP binding and autophosphorylation activity. Functions in perception of blue / green ratio of light. The photoreceptor may be involved in electron transport. Mutant phenotype displays a blue light-dependent inhibition of hypocotyl elongation. Photoreceptor activity requires light-induced homodimerisation of the N-terminal CNT1 domains of …
	255104_at	AT4G08685	SAH7		-0.570785	0.673251	-1.08464	0.471511	0.0804061	0.00302074	Encodes a protein, expressed in leaves, with similarity to pollen allergens.
DEG H22 ONLY [FC ≥2X AND p≤ 0.01]	255127_at	AT4G08300	UMAMIT17	USUALLY MULTIPLE ACIDS MOVE IN AND OUT TRANSPORTERS 17	3.18496	9.09428	4.36996	20.677	0.0641419	0.00896883
	255221_at	AT4G05150			1.06877	2.09764	1.1888	2.27963	0.0337718	0.00983422
	255255_at	AT4G05070			1.04168	2.05862	1.51974	2.8674	0.0323296	0.00280717
	255280_at	AT4G04960			0.876306	1.83567	1.04817	2.0679	0.0319576	0.00656816
	255410_at	AT4G03100			-0.876924	0.544527	-1.70623	0.306461	0.0919051	0.00328337
	255411_at	AT4G03110	RBP-DR1	RNA-BINDING PROTEIN-DEFENSE RELATED 1	0.688627	1.61175	1.08316	2.11867	0.0952636	0.00885398	Encodes a putative RNA-binding protein that is located in the cytoplasm and is involved in the hypersensitive response and positively regulates salicylic acid-mediated immunity.
	255450_at	AT4G02850			-0.560709	0.677969	-1.10715	0.464211	0.0441335	0.00130459
	255469_at	AT4G03030			0.610188	1.52646	1.18904	2.28	0.0432106	0.00136679
	255842_at	AT2G33530	scpl46	SERINE CARBOXYPEPTIDASE-LIKE 46	-0.313785	0.804528	-1.07819	0.473621	0.370149	0.00464527
	255926_at	AT1G22190			0.24205	1.18267	1.38241	2.60703	0.580281	0.00337809
	255936_at	AT1G12680	PEPKR2	PHOSPHOENOLPYRUVATE CARBOXYLASE-RELATED KINASE 2	0.708428	1.63402	1.36332	2.57277	0.0423324	0.00140442
	256020_at	AT1G58290	HEMA1		0.597964	1.51358	1.19924	2.29619	0.153181	0.00661091	Encodes a protein with glutamyl-tRNA reductase (GluTR) activity, catalyzing the NADPH-dependent reduction of Glu-tRNA(Glu) to glutamate 1-semialdehyde (GSA) with the release of free tRNA(Glu). It is involved in the early steps of chlorophyll biosynthesis.
	256099_at	AT1G13710	CYP78A5	CYTOCHROME P450, FAMILY 78, SUBFAMILY A, POLYPEPTIDE 5	0.787834	1.72648	1.98709	3.96437	0.19779	0.00381823	Encodes the cytochrome P450 CYP78A5 monooxygenase. Contributes to the generation of a growth-stimulating signal distinct from the classical phytohormones that prevents proliferation arrest, promoting organ growth.
	256131_at	AT1G13600	bZIP58	BASIC LEUCINE-ZIPPER 58	-0.3686	0.774534	1.70837	3.26793	0.590505	0.0094078
	256223_at	AT1G56200	EMB1303	EMBRYO DEFECTIVE 1303	1.37215	2.58856	1.48253	2.79439	0.0180056	0.00487719
	256225_at	AT1G56220			1.6446	3.12661	2.25222	4.76416	0.0118489	0.00110385
	256266_at	AT3G12320			-0.154488	0.898451	4.90966	30.0577	0.893468	0.000579032
	256409_at	AT1G66620			-0.553681	0.68128	-1.4936	0.355125	0.145043	0.00167023
	256453_at	AT1G75270	DHAR2	DEHYDROASCORBATE REDUCTASE 2	-0.547755	0.684084	-1.05996	0.479644	0.0503952	0.00156583
	256523_at	AT1G66070			-0.690838	0.619494	-1.00794	0.497256	0.0665411	0.00735034
	256529_at	AT1G33260			-0.661663	0.632149	-1.76268	0.2947	0.101409	0.00110385
	256543_at	AT1G42480			-0.692469	0.618794	-1.06443	0.478161	0.0404281	0.00306622
	256578_at	AT3G28200			-0.798153	0.575085	-1.37068	0.386709	0.0160043	0.00067053
	256673_at	AT3G52370	FLA15	FASCICLIN-LIKE ARABINOGALACTAN PROTEIN 15 PRECURSOR	-0.43222	0.741121	-1.00247	0.499146	0.0677714	0.00111059
	256751_at	AT3G27170	CLC-B	CHLORIDE CHANNEL B	-0.939439	0.521436	-1.53093	0.346053	0.0713904	0.00487719	member of Anion channel protein family
	256819_at	AT3G21390			0.398334	1.31799	1.17228	2.25367	0.351991	0.00816741
	256930_at	AT3G22460	OASA2	O-ACETYLSERINE (THIOL) LYASE (OAS-TL) ISOFORM A2	1.85996	3.62997	1.84453	3.59135	0.0169489	0.00664578	Encodes a member of a family of genes with O-acetylserine(thiol)lyase activity.
	256962_at	AT3G13560			-0.794042	0.576726	-1.05636	0.480843	0.0335419	0.00430937
	257122_at	AT3G20250	PUM5	PUMILIO 5	0.96297	1.94932	1.06078	2.08606	0.00704199	0.00154694	Encodes a member of the Arabidopsis Pumilio (APUM) proteins containing PUF domain (eight repeats of approximately 36 amino acids each). PUF proteins regulate both mRNA stability and translation through sequence-specific binding to the 3' UTR of target mRNA transcripts.
	257131_at	AT3G20240			-0.986301	0.50477	-1.16817	0.444986	0.0214459	0.00416076
	257150_at	AT3G27230			-0.632854	0.644899	-1.05496	0.481311	0.0276622	0.00148003
	257153_at	AT3G27220			-1.21823	0.429808	-3.05676	0.120178	0.203423	0.00414652
	257173_at	AT3G23810	SAHH2	S-ADENOSYL-L-HOMOCYSTEINE (SAH) HYDROLASE 2	-0.956151	0.51543	-1.73869	0.299641	0.0402264	0.00156583
	257204_at	AT3G23805	RALFL24	RALF-LIKE 24	-0.721337	0.606535	-1.29024	0.408882	0.0209967	0.000777568	Member of a diversely expressed predicted peptide family showing sequence similarity to tobacco Rapid Alkalinization Factor (RALF), and is believed to play an essential role in the physiology of Arabidopsis. Consists of a single exon and is characterized by a conserved C-terminal motif and N-terminal signal peptide.
	257211_at	AT3G15080			-0.705492	0.613233	-1.07842	0.473546	0.0128218	0.000777568
	257213_at	AT3G15020	mMDH2	MITOCHONDRIAL MALATE DEHYDROGENASE 2	-0.708374	0.612009	-1.03139	0.489238	0.0312749	0.00268951
	257217_at	AT3G14940	PPC3	PHOSPHOENOLPYRUVATE CARBOXYLASE 3	-0.983431	0.505775	-1.77038	0.293132	0.0184916	0.00067053	Encodes a cytosolic phosphoenolpyruvate carboxylase (PEPC) that has activity when expressed in E.coli. Its mRNA is most abundantly expressed in roots and siliques. PPC3 belongs to the plant-type PEPC family. It can form an enzymatically active complex with a castor bean ortholog of PPC4, which encodes a bacterial-type PEPC.
	257375_at	AT2G38640			0.344792	1.26997	1.45656	2.74452	0.427118	0.00312057
	257516_at	AT1G69040	ACR4	ACT DOMAIN REPEAT 4	-0.580535	0.668716	-1.00453	0.498433	0.0114577	0.000497938	ACT-domain containing protein involved in feedback regulation of amino acid metabolism
	257615_at	AT3G26510			1.05332	2.0753	2.12403	4.35909	0.143073	0.00563242
	257623_at	AT3G26210	CYP71B23	CYTOCHROME P450, FAMILY 71, SUBFAMILY B, POLYPEPTIDE 23	1.02836	2.03971	1.18655	2.27608	0.0189905	0.00392355	putative cytochrome P450
	257650_at	AT3G16800			-1.22133	0.428888	2.30913	4.95586	0.0411317	0.00145789
	257724_at	AT3G18510			-0.822985	0.565271	-1.16085	0.447248	0.00636385	0.000548903
	257745_at	AT3G29240			1.40488	2.64797	2.26838	4.81783	0.0497588	0.00315407
	257824_at	AT3G25290			-0.679082	0.624563	-1.20938	0.432454	0.0468612	0.00193335
	257834_at	AT3G26720			1.25342	2.38406	1.76627	3.40173	0.029311	0.00285673
	257855_at	AT3G13040			0.996446	1.99508	1.60124	3.03404	0.0616385	0.0041428
	257939_at	AT3G19930	STP4	SUGAR TRANSPORTER 4	0.715983	1.6426	1.40539	2.6489	0.0359585	0.00100133	Encodes a sucrose hydrogen symporter that is induced by wounding.
	257946_at	AT3G21710			0.712909	1.63911	1.15119	2.22097	0.0049489	0.000296029
	258009_at	AT3G19440			-0.690349	0.619704	-1.04333	0.485208	0.0340919	0.00260558
	258040_at	AT3G21190	MSR1	MANNAN SYNTHESIS RELATED 1	-0.410089	0.752577	-1.00828	0.497138	0.0985113	0.00149537
	258061_at	AT3G25910			0.625879	1.54315	1.06396	2.09066	0.048684	0.00248627
	258085_at	AT3G26100			0.83456	1.78331	1.19868	2.2953	0.0160043	0.00140442
	258092_at	AT3G14595			0.400929	1.32036	1.04653	2.06555	0.0901899	0.00100593
	258207_at	AT3G14050	RSH2	RELA/SPOT HOMOLOG 2	0.923622	1.89687	1.31615	2.49001	0.0213881	0.00191295
	258209_at	AT3G14060			0.697597	1.6218	1.55658	2.94156	0.216129	0.00813605
	258222_at	AT3G15680			-0.884883	0.541531	-1.40558	0.377466	0.0132738	0.000696976
DEG H22 ONLY [FC ≥2X AND p≤ 0.01]	258256_at	AT3G26890			1.03292	2.04615	1.3571	2.56169	0.0312749	0.00415907
	258270_at	AT3G15650			-1.50443	0.352469	-2.50493	0.176174	0.0168744	0.000777568
	258362_at	AT3G14280			0.777733	1.71443	1.10356	2.14885	0.0703004	0.00889169
	258396_at	AT3G15460			-0.861483	0.550387	-1.09617	0.467755	0.0132738	0.00167023
	258397_at	AT3G15357			-0.906906	0.533328	-1.06958	0.476457	0.0273157	0.0056475
	258402_at	AT3G15450			1.23575	2.35504	2.60722	6.09329	0.066072	0.00155502
	258455_at	AT3G22440			1.06754	2.09586	1.06285	2.08906	0.013529	0.00472491
	258470_at	AT3G06035			-0.590979	0.663892	-1.04688	0.484012	0.0384481	0.00161633
	258491_at	AT3G02700			0.889648	1.85272	1.18263	2.26991	0.0231351	0.00274074
	258529_at	AT3G06740	GATA15	GATA TRANSCRIPTION FACTOR 15	-0.770596	0.586175	-1.29573	0.407331	0.0135406	0.000611798	Encodes a member of the GATA factor family of zinc finger transcription factors.
	258565_at	AT3G04350			0.76497	1.69933	1.1446	2.21085	0.0498643	0.00428985
	258609_at	AT3G02910			-1.20363	0.434182	-1.29673	0.407047	0.0127702	0.00307064
	258613_at	AT3G02870	VTC4		-0.982436	0.506124	-1.27829	0.412283	0.0176343	0.00214088	Encodes a L-galactose-1-phosphate phosphatase, involved in ascorbate biosynthesis.
	258618_at	AT3G02885	GASA5	GAST1 PROTEIN HOMOLOG 5	-0.526086	0.694436	-1.3064	0.404328	0.165936	0.00300062
	258679_at	AT3G08590	iPGAM2	2,3-BIPHOSPHOGLYCERATE-INDEPENDENT PHOSPHOGLYCERATE MUTASE 2	-0.808738	0.570881	-1.38909	0.381804	0.0209967	0.000956141
	258683_at	AT3G08760	ATSIK		0.884474	1.84609	1.36319	2.57253	0.0560291	0.00431582	Encodes an osmotic stress-inducible kinase that functions as a negative regulator of osmotic stress signaling in plants.
	258719_at	AT3G09540			-0.412927	0.751098	-1.60221	0.329372	0.0792558	0.000236903
	258774_at	AT3G10740	ASD1	ALPHA-L-ARABINOFURANOSIDASE 1	1.12057	2.17434	1.55592	2.94022	0.0375142	0.00420089	Encodes a bifunctional alpha-l-arabinofuranosidase/beta-d-xylosidase that belongs to family 51 of glycoside hydrolases. It may be involved in cell wall modification.
	258794_at	AT3G04710	TPR10	TETRATRICOPEPTIDE REPEAT 10	-0.830829	0.562206	-1.26279	0.416738	0.0204315	0.00149239
	258811_at	AT3G03990			0.921318	1.89384	1.55132	2.93085	0.0168787	0.000759467
	258845_at	AT3G03150			0.82003	1.76544	1.01491	2.02077	0.00706803	0.00100133
	258882_at	AT3G06330			1.27009	2.41177	1.82487	3.54275	0.0108465	0.000819274
	258905_at	AT3G06390			1.8988	3.72904	2.56403	5.91357	0.0200984	0.00218616
	258906_at	AT3G06380	TLP9	TUBBY-LIKE PROTEIN 9	1.11171	2.16102	1.78103	3.43672	0.0104166	0.000548903	Member of TLP family
	258920_at	AT3G10520	HB2	HAEMOGLOBIN 2	-0.873003	0.546009	-1.45811	0.363969	0.0563743	0.00315944	class 2 non-symbiotic hemoglobin
	258939_at	AT3G10020			1.67952	3.20321	3.18367	9.08615	0.125089	0.005912
	258965_at	AT3G10530			-0.960622	0.513835	-1.02451	0.491578	0.0107848	0.00266244
	259008_at	AT3G09390	MT2A	METALLOTHIONEIN 2A	1.78672	3.45029	2.31423	4.9734	0.0339967	0.00498284	metallothionein, binds to and detoxifies excess copper and other metals, limiting oxidative damage
	259017_at	AT3G07310			1.93151	3.81453	2.40265	5.28773	0.012402	0.00163291
	259102_at	AT3G11660	NHL1	NDR1/HIN1-LIKE 1	0.455137	1.37091	1.0738	2.10497	0.194625	0.00496027	encodes a protein whose sequence is similar to tobacco hairpin-induced gene (HIN1) and Arabidopsis non-race specific disease resistance gene (NDR1). Expression of this gene is induced by cucumber mosaic virus. Localization of the gene product is similar to that of NHL3 (plasma membrane) but it is yet inconclusive.
	259140_at	AT3G10230	LYC	LYCOPENE CYCLASE	0.647976	1.56697	1.22474	2.33713	0.0901899	0.00360871	Encodes a protein with lycopene &#946;-cyclase activity. This enzyme uses the linear, symmetrical lycopene as substrate. However, unlike the &#949;-cyclase which adds only one ring, the &#946;-cyclase introduces a ring at both ends of lycopene to form the bicyclic &beta;-carotene.
	259149_at	AT3G10340	PAL4	PHENYLALANINE AMMONIA-LYASE 4	0.611611	1.52796	1.07612	2.10836	0.0830767	0.00428985	Encodes PAL4, a putative a phenylalanine ammonia-lyase. Arabidopsis has four PALs: AT2G37040 (PAL1), AT3G53260 (PAL2), AT5G04230 (PAL3) and AT3G10340 (PAL4).
	259164_at	AT3G01770	BET10	BROMODOMAIN AND EXTRATERMINAL DOMAIN PROTEIN 10	1.14828	2.21649	1.28125	2.43049	0.0131925	0.00284915
	259227_at	AT3G07750			-0.703485	0.614087	-1.13978	0.453829	0.0291631	0.00161633
	259248_at	AT3G07770	Hsp89.1	HEAT SHOCK PROTEIN 89.1	-1.07446	0.474847	-1.35526	0.390865	0.015525	0.00204756
	259516_at	AT1G20450	ERD10	EARLY RESPONSIVE TO DEHYDRATION 10	-1.00053	0.499816	-1.20097	0.434982	0.0193775	0.00345524	Encodes a gene induced by low temperature and dehydration. Inhibits e.coli growth while overexpressed. Belongs to the dehydrin protein family, which contains highly conserved stretches of 7-17 residues that are repetitively scattered in their sequences, the K-, S-, Y- and lysine rich segments. LTI29 and LTI30 double overexpressors confer cold tolerance. Localized to membranes and cytoplasm.
	259544_at	AT1G20620	CAT3	CATALASE 3	1.16328	2.23967	1.55429	2.93689	0.0149012	0.00159069	Catalase, catalyzes the breakdown of hydrogen peroxide (H2O2) into water and oxygen.
	259655_at	AT1G55210			-0.656691	0.634331	-1.10838	0.463816	0.0827128	0.00513282
	259678_at	AT1G77750			-0.703223	0.614199	-1.05515	0.481246	0.0136035	0.000980762
	259694_at	AT1G63180	UGE3	UDP-D-GLUCOSE/UDP-D-GALACTOSE 4-EPIMERASE 3	2.60094	6.06682	3.91478	15.0822	0.0297456	0.00220442	Encodes a protein with UDP-D-glucose 4-epimerase activity. Involved in pollen development.
	259727_at	AT1G60950	FED A		-0.0445223	0.969611	1.12313	2.17819	0.925278	0.00496263	encodes a major leaf ferredoxin
	259757_at	AT1G77510	PDIL1-2	PDI-LIKE 1-2	-0.90235	0.535015	-1.48688	0.356782	0.0792558	0.00537315	Encodes a protein disulfide isomerase-like (PDIL) protein, a member of a multigene family within the thioredoxin (TRX) superfamily. Transcript levels for this gene are up-regulated in response to three different chemical inducers of ER stress (dithiothreitol, beta-mercaptoethanol, and tunicamycin). AtIRE1-2 does not appear to be required for this response, but the atbzip60 mutant has a diminished…
	259763_at	AT1G77630	LYM3	LYSIN-MOTIF (LYSM) DOMAIN PROTEIN 3	-0.919675	0.528628	-1.45371	0.36508	0.0312749	0.00191295
	259841_at	AT1G52200			0.743261	1.67396	1.02595	2.03631	0.0172884	0.00164831
	259856_at	AT1G68440			0.291918	1.22427	1.23313	2.35076	0.369622	0.00193335
	259857_at	AT1G68430			-0.396087	0.759917	-1.5343	0.345247	0.304247	0.00167023
	259976_at	AT1G76560	CP12-3	CP12 DOMAIN-CONTAINING PROTEIN 3	0.515973	1.42996	1.15181	2.22193	0.211011	0.00769687
	259977_at	AT1G76590			3.25351	9.53685	3.15101	8.88278	0.011688	0.00427538
	259984_at	AT1G76460			1.46993	2.77008	1.42394	2.68317	0.0163992	0.00707473
	260010_at	AT1G68020	ATTPS6		0.414196	1.33256	1.06056	2.08575	0.179084	0.00304621	Encodes an enzyme putatively involved in trehalose biosynthesis. The protein has a trehalose synthase (TPS)-like domain and a trehalose phosphatase (TPP)-like domain. It can complement a yeast mutant lacking both of these activities suggesting that this is a bifunctional enzyme.
	260015_at	AT1G67980	CCOAMT	CAFFEOYL-COA 3-O-METHYLTRANSFERASE	3.69086	12.914	4.49273	22.5136	0.0384481	0.00795053	Encodes S-adenosyl-L-methionine: transcaffeoyl Coenzyme A 3-O-methyltransferase.
	260024_at	AT1G30080			-0.849431	0.555004	-2.1948	0.218423	0.165459	0.00254493
	260100_at	AT1G73177	BNS	BONSAI	-0.806372	0.571818	-1.27821	0.412307	0.0104166	0.000574399	The BONSAI gene encodes a protein with similarity to the APC13 component of the Anaphase Promoting Complex. Plants with lowered level of BONSAI expression, resulting from hypomethylation, RNAi knock-down, or a T-DNA insertion show some abnormalities in shoot and inflorescence development.
	260101_at	AT1G73260	KTI1	KUNITZ TRYPSIN INHIBITOR 1	1.72529	3.30647	2.8197	7.06015	0.0945452	0.00739809	Encodes a trypsin inhibitor involved in modulating programmed cell death in plant-pathogen interactions.
	260287_at	AT1G80440			1.81895	3.52824	2.35934	5.13136	0.0353091	0.00517799
	260317_at	AT1G63800	UBC5	UBIQUITIN-CONJUGATING ENZYME 5	1.04604	2.06485	1.29731	2.45771	0.0109327	0.00151892
	260331_at	AT1G80270	PPR596	PENTATRICOPEPTIDE REPEAT 596	-0.994715	0.501835	-1.14034	0.453653	0.00706803	0.00144558
DEG H22 ONLY [FC ≥2X AND p≤ 0.01]	260361_at	AT1G69360			1.17381	2.25607	1.85208	3.61019	0.0332123	0.00209151
	260364_at	AT1G70560	TAA1	TRYPTOPHAN AMINOTRANSFERASE OF ARABIDOPSIS 1	-0.939032	0.521583	-1.31368	0.402294	0.0299966	0.00303225	TAA1 is involved in the shade-induced production of indole-3-pyruvate (IPA), a precursor to IAA, a biologically active auxin. It is also involved in regulating many aspects of plant growth and development from embryogenesis to flower formation and plays a role in ethylene-mediated signaling. This enzyme can catalyze the formation of IPA from L-tryptophan. Though L-Trp is expected to be the prefer…
	260411_at	AT1G69890			0.746722	1.67798	2.1037	4.2981	0.0500024	0.000469393
	260417_at	AT1G69770	CMT3	CHROMOMETHYLASE 3	-0.749816	0.594679	-1.21701	0.430175	0.038468	0.00229264	Encodes a chromomethylase involved in methylating cytosine residues at non-CG sites. Involved in preferentially methylating transposon-related sequences, reducing their mobility. CMT3 interacts with an Arabidopsis homologue of HP1 (heterochromatin protein 1), which in turn interacts with methylated histones. Involved in gene silencing.
	260590_at	AT1G53310	PPC1	PHOSPHOENOLPYRUVATE CARBOXYLASE 1	-0.611341	0.654588	-1.2798	0.411853	0.165459	0.00626671	Encodes one of four Arabidopsis phosphoenolpyruvate carboxylase proteins.
	260592_at	AT1G55850	CSLE1	CELLULOSE SYNTHASE LIKE E1	0.104482	1.07511	1.4238	2.68291	0.847078	0.00416606	encodes a protein similar to cellulose synthase
	260610_at	AT2G43680	IQD14	IQ-DOMAIN 14	0.772153	1.70782	1.07098	2.10086	0.0193249	0.0018907
	260639_at	AT1G53180			0.580853	1.49573	1.17718	2.26135	0.164881	0.00721639
	260683_at	AT1G17560	HLL	HUELLENLOS	-0.996881	0.501082	-1.29908	0.406386	0.0132738	0.00156583	Mutant shows abnormal ovule development
	260745_at	AT1G78370	GSTU20	GLUTATHIONE S-TRANSFERASE TAU 20	-1.14311	0.452783	-2.0516	0.241217	0.0468612	0.00191295	Encodes glutathione transferase belonging to the tau class of GSTs. Naming convention according to Wagner et al. (2002).
	260774_at	AT1G78290	SNRK2-8	SNF1-RELATED PROTEIN KINASE 2-8	2.24025	4.7248	2.93047	7.6236	0.0245871	0.00323077
	260813_at	AT1G43700	VIP1	VIRE2-INTERACTING PROTEIN 1	0.937227	1.91484	1.21009	2.31352	0.0193671	0.00254493	Encodes a VirE2-interacting protein. VIP1 mediates nuclear translocation of VirE2 via its amino half, and interacts with histone H2A via it carboxyl half.
	260855_at	AT1G21920			0.902448	1.86923	1.53478	2.89744	0.0749217	0.00428985
	260856_at	AT1G21910	DREB26	DEHYDRATION RESPONSE ELEMENT-BINDING PROTEIN 26	-0.75478	0.592637	-1.3814	0.383847	0.0688226	0.00285543	encodes a member of the DREB subfamily A-5 of ERF/AP2 transcription factor family. The protein contains one AP2 domain. There are 15 members in this subfamily including RAP2.1, RAP2.9 and RAP2.10.
	260878_at	AT1G21450	SCL1	SCARECROW-LIKE 1	0.948468	1.92982	1.25324	2.38375	0.00498353	0.000526232	Encodes a scarecrow-like protein (SCL1). Member of GRAS gene family.
	260914_at	AT1G02640	BXL2	BETA-XYLOSIDASE 2	1.17929	2.26465	2.38098	5.20891	0.0148011	0.000454715	encodes a protein similar to a beta-xylosidase located in the extracellular matrix. This is a member of glycosyl hydrolase family 3 and has six other closely related members.
	261026_at	AT1G01240			1.42069	2.67714	1.78703	3.45103	0.0107214	0.00147604
	261167_at	AT1G04980	PDIL2-2	PDI-LIKE 2-2	-0.68754	0.620912	-1.1535	0.449533	0.0763518	0.00469776	Encodes a protein disulfide isomerase-like (PDIL) protein, a member of a multigene family within the thioredoxin (TRX) superfamily. Transcript levels for this gene are up-regulated in response to three different chemical inducers of ER stress (dithiothreitol, beta-mercaptoethanol, and tunicamycin). AtIRE1-2 does not appear to be required for this response, but the atbzip60 mutant has a diminished…
	261168_at	AT1G04945			-0.485981	0.714011	-1.03607	0.487655	0.12068	0.0033599
	261211_at	AT1G12780	UGE1	UDP-D-GLUCOSE/UDP-D-GALACTOSE 4-EPIMERASE 1	0.770987	1.70644	1.34461	2.53962	0.0636791	0.00314183	Encodes a UDP-glucose epimerase that catalyzes the interconversion of the sugar nucleotides UDP-glucose UDP-galactose via a UDP-4-keto-hexose intermediate. Responsive to stress.
	261250_at	AT1G05890	ARI5	ARIADNE 5	0.752662	1.6849	1.18377	2.2717	0.0149401	0.000829644
	261253_at	AT1G05840			0.885097	1.84689	1.14722	2.21487	0.0281615	0.00384406
	261272_at	AT1G26665			0.970393	1.95937	1.0706	2.1003	0.0127175	0.00272994
	261295_at	AT1G48450			0.737136	1.66686	1.0255	2.03566	0.0419289	0.00487719
	261296_at	AT1G48460			-1.06057	0.479442	-1.38834	0.382005	0.0130164	0.00151892
	261377_at	AT1G18850			-0.604941	0.657498	-1.04933	0.483191	0.0507258	0.00241952
	261395_at	AT1G79700	WRI4	WRINKLED 4	1.13705	2.19931	2.0608	4.17217	0.017921	0.000655865
	261460_at	AT1G07880	ATMPK13		-0.349692	0.784751	-1.53087	0.346068	0.554013	0.00808203	member of MAP Kinase
	261569_at	AT1G01060	LHY	LATE ELONGATED HYPOCOTYL	0.583482	1.49846	2.57238	5.9479	0.309814	0.00110385	LHY encodes a myb-related putative transcription factor involved in circadian rhythm along with another myb transcription factor CCA1
	261572_at	AT1G01170			1.65147	3.14153	2.03173	4.08894	0.0137385	0.0019815
	261610_at	AT1G49560			-0.61119	0.654656	-1.4665	0.36186	0.231634	0.00683951
	261663_at	AT1G18330	EPR1	EARLY-PHYTOCHROME-RESPONSIVE1	-0.402822	0.756377	2.10124	4.29077	0.505091	0.00239046	EARLY-PHYTOCHROME-RESPONSIVE1
	261700_at	AT1G32690			-0.489348	0.712347	-1.11096	0.462987	0.211185	0.00712738
	261720_at	AT1G08460	HDA08	HISTONE DEACETYLASE 8	0.847215	1.79902	1.00514	2.00714	0.0215262	0.00416076
	261790_at	AT1G16000			-0.837041	0.559791	-1.02832	0.490281	0.0440458	0.00895478
	261806_at	AT1G30510	RFNR2	ROOT FNR 2	-0.738161	0.599503	-1.10221	0.465803	0.00636385	0.000469393	Encodes a root-type ferredoxin:NADP(H) oxidoreductase.
	261840_at	AT1G16070	TLP8	TUBBY LIKE PROTEIN 8	-1.08221	0.472304	-1.4702	0.360933	0.0378559	0.00463013	Member of TLP family
	261898_at	AT1G80720			-0.688671	0.620425	-1.38911	0.381801	0.0170404	0.000469393
	261901_at	AT1G80920	J8		1.3236	2.5029	1.48723	2.80351	0.0113811	0.00225021	A nuclear encoded soluble protein found in the chloroplast stroma.
	261921_at	AT1G65900			-1.01144	0.496051	-2.39261	0.190438	0.0242879	0.00044251
	262039_at	AT1G80050	APT2	ADENINE PHOSPHORIBOSYL TRANSFERASE 2	0.87809	1.83794	1.19454	2.28872	0.024562	0.00268951	Encodes an adenosine phosphoribosyl transferase(E.C:2.4.2.7), a constitutively expressed enzyme involved in the one-step salvage of adenine to AMP. This isozyme has high affinity for cytokinins and is likely to be localized to the cytosol.
	262072_at	AT1G59590	ZCF37		0.940689	1.91945	1.64124	3.11933	0.0208639	0.000836362	ZCF37 mRNA, complete cds
	262096_at	AT1G56010	NAC1	NAC DOMAIN CONTAINING PROTEIN 1	0.715823	1.64242	1.07743	2.11027	0.0617745	0.00556477	Encodes a transcription factor involved in shoot apical meristem formation and auxin-mediated lateral root formation. The gene is thought not to be involved in stress responses (NaCl, auxins, ethylene). NAC1 (NAC1)
	262109_at	AT1G02730	CSLD5	CELLULOSE SYNTHASE-LIKE D5	-0.529282	0.6929	-1.1544	0.449253	0.199659	0.00757152	Encodes a gene similar to cellulose synthase. Knock-out mutant has reduced growth, reduced xylan level and reduced xylan synthase activity in stems.
	262154_at	AT1G52700			-2.24081	0.211568	-3.17335	0.110848	0.0401979	0.00423157
	262238_at	AT1G48300	DGAT3	DIACYLGLYCEROL ACYLTRANSFERASE 3	0.827497	1.7746	1.05003	2.07057	0.0517852	0.00958466
	262336_at	AT1G64220	TOM7-2	TRANSLOCASE OF OUTER MEMBRANE 7 KDA SUBUNIT 2	-0.901412	0.535362	-1.21975	0.429356	0.0356335	0.00431468
	262355_at	AT1G72820			0.834291	1.78298	1.26835	2.40885	0.085896	0.00881522
	262495_at	AT1G21780			0.776241	1.71266	1.25047	2.37918	0.0163992	0.000881613	BTB/POZ domain-containing protein. Contains similarity to gb:AJ000644 SPOP (speckle-type POZ protein) from Homo sapiens and contains a PF:00651 BTB/POZ domain. ESTs gb:T75841, gb:R89974, gb:R30221, gb:N96386, gb:T76457, gb:AI100013 and gb:T76456 come from this gene;supported by full-length. Interacts with CUL3A and CUL3B.
	262500_at	AT1G21760	FBP7	F-BOX PROTEIN 7	0.90296	1.8699	1.39716	2.63382	0.00993949	0.000597981	This gene is predicted to encode an F-box protein that is evolutionarily conserved between Arabidopsis and other eukaryotes including S.cerevisiae and humans. It may play a role in regulating translation under conditions of temperature stress. FBP7 transcript levels are increased at high and low temperatures.
	262505_at	AT1G21680			0.900939	1.86728	1.59518	3.02132	0.100239	0.00563242
	262574_at	AT1G15230			0.671404	1.59262	1.24179	2.36491	0.030518	0.00103636
	262607_at	AT1G13990			0.659131	1.57913	1.19834	2.29475	0.0128218	0.000469393
	262609_at	AT1G13930			-0.665397	0.630515	-2.20635	0.216682	0.0742623	0.00044251	Involved in response to salt stress. Knockout mutants are hypersensitive to salt stress.
	262611_at	AT1G14060			-0.985789	0.504949	-1.03917	0.486607	0.00706803	0.00184156
	262751_at	AT1G16310			-0.27906	0.824128	-1.33958	0.395136	0.52669	0.00409526
	262758_at	AT1G10780			-0.731475	0.602288	-1.17807	0.441941	0.0373662	0.00223623
DEG H22 ONLY [FC ≥2X AND p≤ 0.01]	262766_at	AT1G13160			-0.713567	0.609811	-1.08926	0.470003	0.0178025	0.00123282
	262844_at	AT1G14890			1.02566	2.03589	1.76816	3.4062	0.0955778	0.00596127
	262888_at	AT1G14790	RDR1	RNA-DEPENDENT RNA POLYMERASE 1	0.842173	1.79275	1.14677	2.21417	0.00722922	0.000696976	Encodes RNA-dependent RNA polymerase. While not required for virus-induced post-transcriptional gene silencing (PTGS), it can promote turnover of viral RNAs in infected plants. Nomenclature according to Xie, et al. (2004). Involved in the production of Cucumber Mosaic Virus siRNAs.
	263019_at	AT1G23870	TPS9	TREHALOSE-PHOSPHATASE/SYNTHASE 9	1.21428	2.32025	1.74467	3.35118	0.0152047	0.00127266	Encodes an enzyme putatively involved in trehalose biosynthesis. The protein has a trehalose synthase (TPS)-like domain that may or may not be active as well as a trehalose phosphatase (TPP)-like domain.
	263047_at	AT2G17630			-0.669558	0.628699	-1.16688	0.445382	0.0496509	0.00227082
	263118_at	AT1G03090	MCCA		0.853371	1.80672	2.50758	5.68665	0.224405	0.00264694	MCCA is the biotinylated subunit of the dimer MCCase, which is involved in leucine degradation. Both subunits are nuclear coded and the active enzyme is located in the mitochondrion.
	263136_at	AT1G78580	TPS1	TREHALOSE-6-PHOSPHATE SYNTHASE	-0.26071	0.834677	-1.06363	0.478427	0.40247	0.00291324	Encodes an enzyme putatively involved in trehalose biosynthesis. The protein has a trehalose synthase (TPS)-like domain but no trehalose phosphatase (TPP)-like domain. ATTPS1 is able to complement yeast tps1 mutants in vivo. The gene product modulates cell growth but not cell differentiation by determining cell wall deposition and cell division.
	263249_at	AT2G31360	ADS2	16:0DELTA9 DESATURASE 2	-0.419859	0.747498	-1.35341	0.391367	0.123222	0.000683992	homologous to delta 9 acyl-lipid desaturases of cyanobacteria and acyl-CoA desaturases of yeast and mammals. expression up-regulated by cold temperature.
	263265_at	AT2G38820			0.864372	1.82055	1.87288	3.66263	0.062134	0.00134473
	263318_at	AT2G24762	GDU4	GLUTAMINE DUMPER 4	-0.865244	0.548954	-1.7992	0.287335	0.0384435	0.000870557	Encodes a member of the GDU (glutamine dumper) family proteins involved in amino acid export: At4g31730 (GDU1), At4g25760 (GDU2), At5g57685 (GDU3), At2g24762 (GDU4), At5g24920 (GDU5), At3g30725 (GDU6) and At5g38770 (GDU7).
	263320_at	AT2G47180	GolS1	GALACTINOL SYNTHASE 1	1.22722	2.34115	3.79611	13.8913	0.015747	7.09481e-05
	263350_at	AT2G13360	AGT	ALANINE:GLYOXYLATE AMINOTRANSFERASE	1.86366	3.63929	3.62709	12.3556	0.0486088	0.00151892	Encodes a peroxisomal photorespiratory enzyme that catalyzes transamination reactions with multiple substrates. It is involved in photorespiration.
	263365_at	AT2G20550			1.04835	2.06816	1.43943	2.71214	0.0326287	0.0036792
	263415_at	AT2G17250	EMB2762	EMBRYO DEFECTIVE 2762	-0.905161	0.533973	-1.32854	0.398171	0.0101265	0.000696976
	263421_at	AT2G17230	EXL5	EXORDIUM LIKE 5	-0.649844	0.637349	-1.33841	0.395457	0.02568	0.000579032
	263428_at	AT2G22310	UBP4	UBIQUITIN-SPECIFIC PROTEASE 4	0.990637	1.98706	1.10296	2.14795	0.0137385	0.00310447	Encodes a ubiquitin-specific protease.
	263432_at	AT2G22230			-0.679381	0.624433	-1.03332	0.488585	0.00725465	0.000526232
	263483_at	AT2G04030	CR88		-0.799339	0.574612	-1.16761	0.445158	0.00720481	0.000559843	Encodes a chloroplast-targeted 90-kDa heat shock protein located in the stroma involved in red-light mediated deetiolation response. Mutants are resistant to chlorate, have elongated hypocotyls in light, and affect the expression of NR2, CAB, and RBCS but NOT NR1 and NiR.
	263490_at	AT2G42620	MAX2	MORE AXILLARY BRANCHES 2	0.485321	1.3999	1.57591	2.98124	0.399826	0.00781791	The mutations at MAX2 cause increased hypocotyl and petiole elongation in light-grown seedlings. Positional cloning identifies MAX2 as a member of the F-box leucine-rich repeat family of proteins. MAX2 is identical to ORE9, a proposed regulator of leaf senescence. Involved in positive regulation of light responses.
	263545_at	AT2G21560			0.891599	1.85523	1.2777	2.42451	0.0231351	0.00198283
	263594_at	AT2G01880	PAP7	PURPLE ACID PHOSPHATASE 7	-0.520577	0.697093	-1.42572	0.372234	0.167129	0.0019815
	263657_at	AT1G04440	CKL13	CASEIN KINASE LIKE 13	0.73818	1.66807	1.15954	2.23386	0.0071671	0.000469393
	263677_at	AT1G04520	PDLP2	PLASMODESMATA-LOCATED PROTEIN 2	-0.897958	0.536646	-1.0633	0.478537	0.0201147	0.00378585
	263799_at	AT2G24550			0.653389	1.57286	1.0748	2.10643	0.0384481	0.00214088
	263840_at	AT2G36885			-0.274025	0.827009	-1.0166	0.494279	0.478259	0.0082874
	263901_at	AT2G36320			1.13834	2.20128	1.64755	3.13301	0.018976	0.0015852
	263902_at	AT2G36230	APG10	ALBINO AND PALE GREEN 10	-0.57572	0.670951	-1.07565	0.474459	0.0509903	0.00178749	Encodes a BBMII isomerase involved in histidine biosynthesis.
	263975_at	AT2G42710			-0.864352	0.549293	-1.76085	0.295074	0.0300807	0.000696976
	264019_at	AT2G21130			-0.777365	0.583431	-1.52309	0.347941	0.0604119	0.00177198
	264022_at	AT2G21185			0.331662	1.25846	1.44532	2.72324	0.289607	0.00100133
	264040_at	AT2G03730	ACR5	ACT DOMAIN REPEAT 5	0.362898	1.28601	1.24921	2.37711	0.298476	0.00260558	Member of a small family of ACT domain containing proteins. ACT domains are thought to be involved in amino acid binding.
	264204_at	AT1G22710	SUC2	SUCROSE-PROTON SYMPORTER 2	1.0731	2.10394	1.6616	3.16368	0.0770466	0.00693075	Encodes for a high-affinity transporter essential for phloem loading and long-distance transport. A major sucrose transporter, AtSUC2 can also transport a wide range of physiological and synthetic glucose conjugates with both &#945;- or &#946;-linkage.
	264246_at	AT1G60140	TPS10	TREHALOSE PHOSPHATE SYNTHASE	1.08141	2.11611	1.44333	2.71948	0.0318292	0.00397502	Encodes an enzyme putatively involved in trehalose biosynthesis. The protein has a trehalose synthase (TPS)-like domain that may or may not be active as well as a trehalose phosphatase (TPP)-like domain.
	264306_at	AT1G78890			0.841962	1.79249	1.16523	2.24269	0.0110773	0.00100133
	264315_at	AT1G70370	PG2	POLYGALACTURONASE 2	-0.648882	0.637775	-1.03927	0.486574	0.0370739	0.00225021
	264339_at	AT1G70290	TPS8	TREHALOSE-6-PHOSPHATASE SYNTHASE S8	2.24192	4.73026	3.61486	12.2512	0.0137385	0.000696976	Encodes an enzyme putatively involved in trehalose biosynthesis. Though the protein has both trehalose-6-phosphate synthase (TPS)-like and trehalose-6-phosphate phosphatase (TPP)-like domains, neither activity has been detected in enzymatic assays nor has the protein been able to complement yeast TPS or TPP mutants.
	264383_at	AT2G25080	GPX1	GLUTATHIONE PEROXIDASE 1	0.972549	1.9623	1.51814	2.86421	0.0654598	0.00515046	Encodes glutathione peroxidase.
	264445_at	AT1G27290			1.25652	2.38918	1.31278	2.4842	0.0182423	0.00577219
	264463_at	AT1G10150			0.876785	1.83628	1.11999	2.17345	0.0535717	0.00962544
	264467_at	AT1G10140			0.897383	1.86268	1.28833	2.44246	0.0172884	0.00151892
	264470_at	AT1G67110	CYP735A2	CYTOCHROME P450, FAMILY 735, SUBFAMILY A, POLYPEPTIDE 2	-0.773207	0.585115	-1.37918	0.384436	0.112817	0.00652824	member of CYP709A
	264590_at	AT2G17710			1.30638	2.4732	1.5783	2.98618	0.0324696	0.00649875
	264656_at	AT1G09010			0.635915	1.55392	1.07202	2.10238	0.0608034	0.00335374
	264658_at	AT1G09910			0.362843	1.28596	1.09594	2.13753	0.380148	0.00899301
	264772_at	AT1G22930			0.962929	1.94926	1.17422	2.25671	0.00695658	0.00100133
	264828_at	AT1G03380	ATG18G	HOMOLOG OF YEAST AUTOPHAGY 18 (ATG18) G	0.924613	1.89818	1.21703	2.32468	0.00695979	0.000745448
	264859_at	AT1G24280	G6PD3	GLUCOSE-6-PHOSPHATE DEHYDROGENASE 3	-1.17307	0.443477	-1.97216	0.254871	0.0326913	0.00163291	Encodes a plastidic glucose-6-phosphate dehydrogenase that is sensitive to reduction by DTT and whose mRNA is most highly expressed in root.
	264887_at	AT1G23120			0.689714	1.61296	1.09597	2.13757	0.0690594	0.00516299
	264968_at	AT1G67360			-0.821073	0.566021	-1.53741	0.344504	0.160453	0.00972174
	264969_at	AT1G67320	EMB2813	EMBRYO DEFECTIVE 2813	-0.790225	0.578254	-1.07883	0.473413	0.0381109	0.0045919
	265023_at	AT1G24440			0.782901	1.72059	1.00344	2.00478	0.0412079	0.00695582
	265061_at	AT1G61640			-0.918594	0.529024	-1.1245	0.458662	0.0235594	0.00398432
	265067_at	AT1G03850	GRXS13	GLUTAREDOXIN 13	0.976946	1.96829	1.71754	3.28876	0.0617745	0.0028614
	265083_at	AT1G03820			-0.843695	0.557215	-1.32315	0.39966	0.0892808	0.00815419
	265097_at	AT1G04020	BARD1	BREAST CANCER ASSOCIATED RING 1	-0.672885	0.627251	-1.04858	0.483445	0.0160043	0.00100133	Encodes a protein containing two tandem BRCA1 C-Terminal (BRCT) domains, which function in phosphorylation-dependent proteinprotein interactions.Loss of function mutations cause defects in meristem organization due to failure to repress WUS. BARD1 binds to WUS promoter and over expression of BARD reduces the extent of WUS expression.
	265121_at	AT1G62560	FMO GS-OX3	FLAVIN-MONOOXYGENASE GLUCOSINOLATE S-OXYGENASE 3	-0.795567	0.576117	-1.695	0.308855	0.194657	0.00794672	belongs to the flavin-monooxygenase (FMO) family, encodes a glucosinolate S-oxygenase that catalyzes the conversion of methylthioalkyl glucosinolates to methylsulfinylalkyl glucosinolates
	265192_at	AT1G05060			1.38427	2.61039	1.25768	2.3911	0.015525	0.00860117
DEG H22 ONLY [FC ≥2X AND p≤ 0.01]	265214_at	AT1G05000	PFA-DSP1	PLANT AND FUNGI ATYPICAL DUAL-SPECI+ACYAIW-64257+ADS-CITY PHOSPHATASE 1	-1.14158	0.453261	-1.26848	0.415097	0.0168744	0.00392355
	265266_at	AT2G42890	ML2	MEI2-LIKE 2	0.740789	1.67109	1.08623	2.12319	0.0243873	0.00193335	A member of mei2-like gene family, predominantly plant-based family of genes encoding RNA binding proteins with characteristic presence of a highly conserved RNA binding motif first described in the mei2 gene of the fission yeast S. pombe. In silico analyses reveal nine mei2 -like genes in A. thaliana. They were grouped into four distinct clades, based on overall sequence similarity and subfamily…
	265343_at	AT2G22570	NIC1	NICOTINAMIDASE 1	1.02657	2.03718	1.30541	2.47154	0.0115505	0.00149239	encodes a nicotinamidase that converts nicotinamide into nicotinic acid. As such the encoded enzyme is involved in the pyridine nucleotide salvage pathway which may be connected to the de novo NAD biosynthesis through the ABA signaling pathway.
	265417_at	AT2G20920			0.902127	1.86882	1.55663	2.94166	0.0172884	0.000696976
	265443_at	AT2G20750	EXPB1	EXPANSIN B1	-0.160088	0.89497	-1.17623	0.442507	0.741827	0.00821747	member of BETA-EXPANSINS. Naming convention from the Expansin Working Group (Kende et al, 2004. Plant Mol Bio)
	265495_at	AT2G15695			0.971907	1.96143	1.27855	2.42594	0.00931193	0.00102135
	265648_at	AT2G27500			-0.706215	0.612926	-1.06932	0.476542	0.060039	0.00515731
	265680_at	AT2G32150			0.803283	1.74507	1.92203	3.78957	0.102082	0.00163291
	265766_at	AT2G48080			-2.69184	0.154766	-2.77792	0.145802	0.0214459	0.007788
	265796_at	AT2G35730			-0.0468859	0.968024	1.43129	2.69687	0.926467	0.00236911
	265799_at	AT2G35680			0.783287	1.72105	1.00611	2.00848	0.0159995	0.00195109
	265827_at	AT2G42400	VOZ2	VASCULAR PLANT ONE ZINC FINGER PROTEIN 2	0.368014	1.29058	1.10437	2.15005	0.216064	0.00223623
	265886_at	AT2G25620	DBP1	DNA-BINDING PROTEIN PHOSPHATASE 1	-0.967575	0.511365	-1.34332	0.394112	0.0158894	0.00151892	Encodes DBP1, a member of the DBP factors (DNA-binding protein phosphatases) featuring sequence-specific DNA-binding and protein phosphatase activity. DBP1 is involved in plant-potyvirus interactions. Loss-of-function of DBP1 renders resistance to potyviruses.
	265902_at	AT2G25590			1.1941	2.28802	1.28049	2.42921	0.0267038	0.00843359
	265948_at	AT2G19590	ACO1	ACC OXIDASE 1	-0.588474	0.665046	-2.21264	0.215739	0.49179	0.00871979	encodes a protein whose sequence is similar to 1-aminocyclopropane-1-carboxylate oxidase
	265962_at	AT2G37460	UMAMIT12	USUALLY MULTIPLE ACIDS MOVE IN AND OUT TRANSPORTERS 12	0.901642	1.86819	1.18193	2.2688	0.0384481	0.00564987
	265987_at	AT2G24240			0.791003	1.73028	1.54934	2.92682	0.0792558	0.00258022
	265999_at	AT2G24100	ASG1	ALTERED SEED GERMINATION 1	0.863543	1.8195	2.45448	5.48115	0.0702712	0.000548903
	266072_at	AT2G18700	TPS11	TREHALOSE PHOSPHATASE/SYNTHASE 11	2.19081	4.56561	3.16759	8.98547	0.0243769	0.00204756	Encodes an enzyme putatively involved in trehalose biosynthesis. The protein has a trehalose synthase (TPS)-like domain that may or may not be active as well as a trehalose phosphatase (TPP)-like domain.
	266080_at	AT2G37840			0.989775	1.98587	1.20278	2.30183	0.00467361	0.000469393
	266089_at	AT2G38010			-1.03115	0.489322	-1.40713	0.377061	0.0245871	0.0026676
	266156_at	AT2G28110	FRA8	FRAGILE FIBER 8	1.19892	2.29567	1.55314	2.93455	0.0433954	0.00706214	Homolog to AT5G22940, a member of glycosyltransferase family 47 that is involved in secondary cell wall biosynthesis. It exhibits high sequence similarity to tobacco (Nicotiana plumbaginifolia) pectin glucuronyltransferase. Protein has a domain that shares significant similarity with the pfam03016 domain. It is expressed specifically in developing vessels and fiber cells, and FRA8 is targeted to …
	266188_at	AT2G39000			1.18105	2.26742	1.40151	2.64178	0.0215001	0.00415032
	266237_at	AT2G29540	RPC14	RNAPOLYMERASE 14 KDA SUBUNIT	-0.741418	0.598151	-1.00944	0.496737	0.00467361	0.000427119	RNA polymerase I(A) and III(C) 14 kDa subunit
	266259_at	AT2G27830			0.578353	1.49314	1.06232	2.08829	0.14075	0.00833771
	266264_at	AT2G27775			-0.646335	0.638901	-1.09194	0.469129	0.00923389	0.000469393
	266271_at	AT2G29440	GSTU6	GLUTATHIONE S-TRANSFERASE TAU 6	-0.989496	0.503654	-1.47761	0.359083	0.0719963	0.00739809	Encodes glutathione transferase belonging to the tau class of GSTs. Naming convention according to Wagner et al. (2002).
	266358_at	AT2G32280			-0.372886	0.772236	-1.16054	0.447345	0.215323	0.00191295
	266363_at	AT2G41250			1.31298	2.48454	2.60287	6.07495	0.0112924	0.000385978
	266428_at	AT2G07180			1.0162	2.02258	1.34877	2.54695	0.0319385	0.00408129
	266583_at	AT2G46220			2.01174	4.03267	2.83208	7.12101	0.0168744	0.00154646
	266614_at	AT2G14910			1.09618	2.13788	1.48651	2.8021	0.0243873	0.00268951
	266656_at	AT2G25900	ATCTH		3.18751	9.11038	4.46646	22.1074	0.0128218	0.00111896	putative Cys3His zinc finger protein (ATCTH) mRNA, complete
	266659_at	AT2G25850	PAPS2	POLY(A) POLYMERASE 2	0.880106	1.84051	1.00407	2.00564	0.017921	0.0038342	Encodes a poly(A) polymerase. Located in the nucleus.
	266684_at	AT2G19720	rps15ab	RIBOSOMAL PROTEIN S15A B	-0.457072	0.728463	-1.01078	0.496278	0.182781	0.00593415
	266687_at	AT2G19670	PRMT1A	PROTEIN ARGININE METHYLTRANSFERASE 1A	-0.851826	0.554083	-1.13666	0.454811	0.0168787	0.00188657
	266702_at	AT2G19860	HXK2	HEXOKINASE 2	-0.735183	0.600742	-1.6108	0.327416	0.144551	0.00397886	Encodes a protein with hexokinase activity (AtHXK2) and acts as a sensor for plant sugar responses.
	266716_at	AT2G46820	PSI-P	PHOTOSYSTEM I P SUBUNIT	0.379598	1.30098	1.3655	2.57665	0.405577	0.00510952	Encodes the P subunit of Photosystem I. About 25% of the TMP14 pool appeared to be phosphorylated, and this ratio is not affected by light. Contains seven phosphorylation sites on threonine residue and chloroplast targeting signal. Located in the proximity of PSI-L, -H and -O subunits.
	266719_at	AT2G46830	CCA1	CIRCADIAN CLOCK ASSOCIATED 1	-0.135119	0.910595	3.50369	11.3427	0.913175	0.00256848	Encodes a transcriptional repressor that performs overlapping functions with LHY in a regulatory feedback loop that is closely associated with the circadian oscillator of Arabidopsis. Binds to the evening element in the promoter of TOC1 and represses TOC1 transcription. CCA1 and LHY colocalize in the nucleus and form heterodimers in vivo. CCA1 and LHY function synergistically in regulating circad…
	266770_at	AT2G03090	EXPA15	EXPANSIN A15	-1.15896	0.447835	-1.57291	0.336129	0.0460793	0.00611089	member of Alpha-Expansin Gene Family. Naming convention from the Expansin Working Group (Kende et al, 2004. Plant Mol Bio). Involved in the formation of nematode-induced syncytia in roots of Arabidopsis thaliana.
	266790_at	AT2G28950	EXPA6	EXPANSIN A6	-0.941072	0.520846	-1.39449	0.380378	0.0735086	0.00789628	Encodes an expansin. Naming convention from the Expansin Working Group (Kende et al, 2004. Plant Mol Bio). Involved in the formation of nematode-induced syncytia in roots of Arabidopsis thaliana.
	266820_at	AT2G44940			-0.297697	0.81355	-1.02639	0.490936	0.441043	0.00850544	encodes a member of the DREB subfamily A-4 of ERF/AP2 transcription factor family. The protein contains one AP2 domain. There are 17 members in this subfamily including TINY.
	266882_at	AT2G44670			-0.978471	0.507517	-1.08457	0.471534	0.0149401	0.00337809
	266927_at	AT2G45960	PIP1B	PLASMA MEMBRANE INTRINSIC PROTEIN 1B	0.504082	1.41822	1.10701	2.15398	0.126843	0.00321372	a member of the plasma membrane intrinsic protein subfamily PIP1. localizes to the plasma membrane and exhibits water transport activity in Xenopus oocyte. expressed ubiquitously and protein level decreases slightly during leaf development.
	266934_at	AT2G18900			-0.985397	0.505087	-1.18749	0.439065	0.00467361	0.000469393
	266965_at	AT2G39510	UMAMIT14	USUALLY MULTIPLE ACIDS MOVE IN AND OUT TRANSPORTERS 14	-0.137008	0.909404	-4.56763	0.0421703	0.947392	0.00573896
	267035_at	AT2G38400	AGT3	ALANINE:GLYOXYLATE AMINOTRANSFERASE 3	0.906944	1.87507	1.83299	3.56275	0.0719655	0.00195701	alanine:glyoxylate aminotransferase 2 homolog (AGT3) mRNA,
	267178_at	AT2G37750			0.981479	1.97449	1.22515	2.3378	0.00636385	0.000777568
	267357_at	AT2G40000	HSPRO2	ORTHOLOG OF SUGAR BEET HS1 PRO-1 2	1.03195	2.04478	2.23693	4.71393	0.0588618	0.00123282
	267364_at	AT2G40080	ELF4	EARLY FLOWERING 4	-0.873661	0.54576	-3.36781	0.0968698	0.0345318	7.09481e-05	Encodes a novel nuclear 111 amino-acid phytochrome-regulated component of a negative feedback loop involving the circadian clock central oscillator components CCA1 and LHY. ELF4 is necessary for light-induced expression of both CCA1 and LHY, and conversely, CCA1 and LHY act negatively on light-induced ELF4 expression. ELF4 promotes clock accuracy and is required for sustained rhythms in the absen…
	267381_at	AT2G26190			0.792552	1.73214	1.2484	2.37577	0.0373679	0.00246968
	267477_at	AT2G02710	PLPB	PAS/LOV PROTEIN B	1.2918	2.44834	2.28231	4.86456	0.0421834	0.00181651	Encodes a putative blue light receptor protein.
	267557_at	AT2G32710			0.734945	1.66433	1.16983	2.24985	0.0322163	0.00191393	Kip-related protein (KRP) gene, encodes CDK (cyclin-dependent kinase) inhibitor (CKI). A member of seven KRP genes found in Arabidopsis thaliana. Negative regulator of cell division. Expressed in actively dividing cells.
	267617_at	AT2G26670	TED4	REVERSAL OF THE DET PHENOTYPE 4	1.07184	2.10212	1.3314	2.51647	0.0348793	0.0063245	Encodes a plastid heme oxygenase necessary for phytochrome chromophore biosynthesis and for coupling the expression of some nuclear genes to the functional state of the chloroplast.
DEG H16 ONLY [FC ≥2X AND p≤ 0.01]	247218_at	AT5G65010	ASN2	ASPARAGINE SYNTHETASE 2	-1.05192	0.482326	-0.8284	0.563153	0.00528427	0.0038703	Encodes asparagine synthetase (ASN2).
	248762_at	AT5G47455			-1.08245	0.472227	-0.5882	0.665172	0.00471009	0.0144689
	249242_at	AT5G42250			1.09076	2.12986	0.875359	1.83446	0.00735275	0.00631463
	250278_at	AT5G12860	DiT1	DICARBOXYLATE TRANSPORTER 1	-1.1382	0.454325	-0.897523	0.536808	0.0064679	0.00528821
	252305_at	AT3G49240	emb1796	EMBRYO DEFECTIVE 1796	-1.11668	0.461155	-0.977288	0.507934	0.00493945	0.00222042
	252425_at	AT3G47620	TCP14	TEOSINTE BRANCHED, CYCLOIDEA AND PCF (TCP) 14	1.17055	2.25097	0.99837	1.99774	0.00481689	0.00238496	Encodes a transcription factor AtTCP14 that regulates seed germination. AtTCP14 shows elevated expression level just prior to germination. AtTCP14 is predominantly expressed in the vascular tissue of the embryo, and affects gene expression in radicles in a non-cell-autonomous manner.
	255011_at	AT4G10040	CYTC-2	CYTOCHROME C-2	-1.69167	0.309569	-0.906755	0.533383	0.00478897	0.0159894	Encodes cytochrome c. Promoter directs preferential expression in vascular tissues of cotyledons, leaves, roots, and hypocotyls, and in anthers.
	258350_at	AT3G17510	CIPK1	CBL-INTERACTING PROTEIN KINASE 1	1.54925	2.92666	0.871387	1.82942	0.00704587	0.0259391	Encodes a CBL-interacting protein kinase. Specifically interacts with ECT1 and ECT2.
	260316_at	AT1G63810			-1.15002	0.450619	-0.980638	0.506756	0.00481689	0.00232374
	260903_at	AT1G02460			-1.45124	0.365707	-0.832423	0.561585	0.0071671	0.0251878
	261754_at	AT1G76130	AMY2	ALPHA-AMYLASE-LIKE 2	-1.73471	0.30047	-0.622033	0.649755	0.00636385	0.103144	alpha-amylase, putative / 1,4-alpha-D-glucan glucanohydrolase, putative, strong similarity to alpha-amylase GI:7532799 from (Malus x domestica);contains Pfam profile PF00128: Alpha amylase, catalytic domain. Predicted to be secreted based on SignalP analysis.
	266832_at	AT2G30040	MAPKKK14	MITOGEN-ACTIVATED PROTEIN KINASE KINASE KINASE 14	-1.30327	0.405206	-0.710072	0.61129	0.00467361	0.00998526	member of MEKK subfamily
DEG BOTH H16 & H22 [FC ≥2X AND p≤ 0.01]	245186_at	AT1G67710	ARR11	RESPONSE REGULATOR 11	1.89201	3.71152	2.38539	5.22484	0.00481689	0.000548903	Encodes an Arabidopsis response regulator (ARR) protein that acts in concert with other type-B ARRs in the cytokinin signaling pathway.
	245357_at	AT4G17560			1.46665	2.76379	1.42609	2.68718	0.00467361	0.00100133
	245391_at	AT4G16520	ATG8F	AUTOPHAGY 8F	1.02361	2.033	1.19266	2.28574	0.00895609	0.0015852
	245668_at	AT1G28330	DYL1	DORMANCY-ASSOCIATED PROTEIN-LIKE 1	2.54524	5.83704	3.14267	8.83159	0.00704199	0.00100133	dormancy-associated protein (DRM1)
	245868_at	AT1G58030	CAT2	CATIONIC AMINO ACID TRANSPORTER 2	1.85624	3.62063	2.1955	4.58048	0.00423403	0.000403137	Encodes a member of the cationic amino acid transporter (CAT) subfamily of amino acid polyamine choline transporters. Localized to the tonoplast.
	245879_at	AT5G09420	TOC64-V	TRANSLOCON AT THE OUTER MEMBRANE OF CHLOROPLASTS 64-V	-1.21361	0.431188	-1.30122	0.405782	0.00722922	0.00178749
	246850_at	AT5G26860	LON1	LON PROTEASE 1	-1.19549	0.436638	-1.30354	0.405132	0.00423403	0.000469393	Encodes a member of the Lon protease-like proteins (Lon1/At5g26860, Lon2/At5g47040, Lon3/At3g05780, Lon4/At3g05790). Lon is a multifunctional ATP-dependent protease which exists in bacteria, archaea and within organelles in eukaryotic cells. Lon proteases are responsible for the degradation of abnormal, damaged and unstable proteins.
	247575_at	AT5G61030	GR-RBP3	GLYCINE-RICH RNA-BINDING PROTEIN 3	-1.12757	0.457686	-1.04411	0.484943	0.00691986	0.00286855	encodes a glycine-rich RNA binding protein. Gene expression is induced by cold.
	247792_at	AT5G58787			1.12097	2.17493	1.15795	2.23141	0.00704587	0.00191393
	248040_at	AT5G55970			1.23463	2.35321	1.899	3.72955	0.00528427	0.000427119
	248120_at	AT5G54540			1.13455	2.1955	1.39819	2.63571	0.00538	0.000698203
	248136_at	AT5G54910			-1.14973	0.450709	-1.29846	0.40656	0.00467361	0.000597981
	248357_at	AT5G52380			-1.0059	0.497961	-1.06592	0.477669	0.00423403	0.000548903
	249742_at	AT5G24490			2.98947	7.94183	3.13409	8.77921	0.00528427	0.00131145
	249955_at	AT5G18840			-2.26081	0.208655	-2.07932	0.236626	0.0037528	0.000548903
	250420_at	AT5G11260	HY5	ELONGATED HYPOCOTYL 5	-1.30307	0.405262	-1.36676	0.387761	0.00471009	0.000819274	Basic leucine zipper (bZIP) transcription factor. Nuclear localization. Involved in light-regulated transcriptional activation of G-box-containing promoters. Negatively regulated by Cop1. Although cytokinins do not appear to affect the gene's promoter activity, they appear to stabilize the protein. HY5 plays a role in anthocyanin accumulation in far-red light and blue light, but not in red light …
	250575_at	AT5G08240			1.36539	2.57645	1.51593	2.85983	0.00471009	0.000696976
	251154_at	AT3G63110	IPT3	ISOPENTENYLTRANSFERASE 3	-1.15241	0.449872	-1.41342	0.37542	0.00695979	0.00100133	Encodes cytokinin synthase involved in cytokinin biosynthesis. IPT3 subcellular localization is modulated by farnesylation- when farnesylated it is localized to the nucleus, otherwise to the chloroplast.
	251169_at	AT3G63210			1.35296	2.55435	1.56817	2.96528	0.00560143	0.00100133	encodes a novel zinc-finger protein with a proline-rich N-terminus, identical to senescence-associated protein SAG102
	251668_at	AT3G57010			-1.11851	0.46057	-1.50499	0.352332	0.00685047	0.00067053
	252057_at	AT3G52480			1.84659	3.5965	2.44475	5.44433	0.00423403	0.000181174
	252557_at	AT3G45960	EXLA3	EXPANSIN-LIKE A3	-1.3707	0.386703	-1.0044	0.498476	0.00423403	0.00189836	member of EXPANSIN-LIKE. Naming convention from the Expansin Working Group (Kende et al, 2004. Plant Mol Bio)
	253053_at	AT4G37470	KAI2	KARRIKIN INSENSITIVE 2	-1.58522	0.333273	-2.90149	0.133833	0.00528427	0.000181174
	253252_at	AT4G34740	ASE2	GLN PHOSPHORIBOSYL PYROPHOSPHATE AMIDOTRANSFERASE 2	-1.23991	0.423398	-1.49348	0.355154	0.00471009	0.000548903	Encodes glutamine 5-phosphoribosylpyrophosphate amidotransferase. Mutants are deficient in leaf, but not cotyledon, plastid and palisade cell development. Mutants exhibit defective chloroplast development under non-low light, suggesting that the defect in chloroplast development is caused by photo-oxidative damage.
	253358_at	AT4G32940	GAMMA-VPE	GAMMA VACUOLAR PROCESSING ENZYME	1.04413	2.06212	1.46231	2.75549	0.00528427	0.000484639	Encodes a vacuolar processing enzyme belonging to a novel group of cysteine proteinases that is expressed in vegetative organs and is upregulated in association with various types of cell death and under stressed conditions. They are essential in processing seed storage proteins and for mediating the susceptible response of toxin-induced cell death.
	253400_at	AT4G32860			1.2772	2.42367	1.07682	2.10938	0.00690155	0.00423157
	253454_at	AT4G31875			1.8981	3.72721	2.04566	4.12863	0.00528427	0.00113772
	253597_at	AT4G30690			1.96811	3.91255	2.40837	5.30872	0.00685156	0.00100133
	253714_at	AT4G29380	VPS15	VACUOLAR PROTEIN SORTING 15	1.18951	2.28075	1.33803	2.52805	0.00617036	0.00115799
	253949_at	AT4G26780	AR192		-1.2941	0.407791	-1.99287	0.251239	0.00423403	0.000181174	unknown function
	254057_at	AT4G25170			1.52937	2.88659	2.26898	4.81983	0.00481689	0.000427119
	254210_at	AT4G23450	AIRP1	ABA INSENSITIVE RING PROTEIN 1	1.11506	2.16603	1.08403	2.11995	0.00938515	0.00339501
	254547_at	AT4G19860			1.06947	2.09866	1.24273	2.36646	0.00695658	0.00123282
	254797_at	AT4G13030			1.81061	3.50791	1.81223	3.51185	0.00423403	0.000696976
	255037_at	AT4G09460	MYB6	MYB DOMAIN PROTEIN 6	1.30935	2.4783	1.55074	2.92968	0.00685047	0.0011035	Encodes myb6 DNA-binding protein.
	255160_at	AT4G07820			1.31012	2.47962	1.2007	2.29851	0.00559273	0.00238496
	255230_at	AT4G05390	RFNR1	ROOT FNR 1	-1.58366	0.333633	-1.76053	0.295139	0.00423403	0.000467129	Encodes a root-type ferredoxin:NADP(H) oxidoreductase.
	255278_at	AT4G04940			-1.10983	0.463348	-1.14286	0.452861	0.00291287	0.000336673
	255365_at	AT4G04040	MEE51	MATERNAL EFFECT EMBRYO ARREST 51	1.52754	2.88294	1.84392	3.58985	0.00722922	0.00115799
	255561_at	AT4G02050	STP7	SUGAR TRANSPORTER PROTEIN 7	1.10805	2.15554	1.21783	2.32597	0.00680746	0.00149239
	255924_at	AT1G22170			-1.69702	0.308422	-1.98886	0.251938	0.00423403	0.000467129
	256158_at	AT1G13590	PSK1	PHYTOSULFOKINE 1 PRECURSOR	-1.7404	0.299286	-1.43947	0.368704	0.00531333	0.00335773	Encodes a phytosulfokine-alpha (PSK) precursor, a unique plant peptide growth factor first described in Asparagus.
	256983_at	AT3G13470	Cpn60beta2	CHAPERONIN-60BETA2	-1.07993	0.473051	-1.42668	0.371985	0.00979238	0.00105024
	257143_at	AT3G20110	CYP705A20	CYTOCHROME P450, FAMILY 705, SUBFAMILY A, POLYPEPTIDE 20	-2.41946	0.186926	-1.46145	0.363127	0.00467361	0.00578025	member of CYP705A
	257487_at	AT1G71850			-1.17672	0.442355	-1.327	0.398595	0.00761469	0.00159069
	258024_at	AT3G19360			-1.05683	0.480686	-1.29246	0.408256	0.00467361	0.000469393
	258103_at	AT3G23630	IPT7	ISOPENTENYLTRANSFERASE 7	-1.1726	0.44362	-1.17121	0.444049	0.00538	0.00163291	Encodes an isopentenyl transferase involved in cytokinin biosynthesis.
	258799_at	AT3G04770	RPSAb	40S RIBOSOMAL PROTEIN SA B	-1.00136	0.49953	-1.09303	0.468777	0.0071671	0.00163291
DEG BOTH H16 & H22 [FC ≥2X AND p≤ 0.01]	259153_at	AT3G10250			1.03221	2.04516	1.38832	2.61773	0.00885964	0.000905468
	259211_at	AT3G09020			1.44966	2.73144	1.62831	3.09151	0.00471009	0.000655865
	259272_at	AT3G01290	HIR2	HYPERSENSITIVE INDUCED REACTION 2	1.37163	2.58762	1.47538	2.78058	0.00467361	0.000666254
	259340_at	AT3G03870			2.16957	4.49888	2.66881	6.35902	0.00423403	0.00044251
	259416_at	AT1G02305			1.16478	2.24199	1.12623	2.18288	0.00471009	0.00119025
	259500_at	AT1G15740			1.58641	3.00302	2.17231	4.50743	0.00695979	0.000666254
	260502_at	AT1G47270	TLP6	TUBBY LIKE PROTEIN 6	1.06321	2.08958	1.82103	3.53334	0.00854737	0.000469393	Member of TLP family
	260956_at	AT1G06040	STO	SALT TOLERANCE	-4.01067	0.0620395	1.58808	3.00649	0.000603658	0.00393166	Encodes salt tolerance protein (STO) which confers salt tolerance to yeast cells. Fully complements calcineurin deficient yeast but does not encode a phosphoprotein phosphatase. Sequence has similarities to CONSTANS. STO co-localizes with COP1 and plays a role in light signaling.
	261265_at	AT1G26800			2.32675	5.01675	2.83788	7.14969	0.00471009	0.000548903
	261615_at	AT1G33050			1.04594	2.06472	1.31531	2.48856	0.00559273	0.000696976
	261711_at	AT1G32700			1.28878	2.44322	1.584	2.998	0.0064679	0.000885496
	262049_at	AT1G80180			2.54717	5.84485	2.33741	5.05394	0.00528427	0.00205563
	262180_at	AT1G78050	PGM	PHOSPHOGLYCERATE/BISPHOSPHOGLYCERATE MUTASE	-1.40553	0.377479	-1.46095	0.363254	0.00636385	0.00163291
	262912_at	AT1G59740			-1.8687	0.27382	-1.26327	0.416598	0.00423403	0.00299133
	262986_at	AT1G23390			1.73977	3.33982	2.21653	4.64774	0.00467361	0.000469393
	263198_at	AT1G53990	GLIP3	GDSL-MOTIF LIPASE 3	2.83843	7.15242	2.5714	5.94384	0.00560143	0.00254493	Contains lipase signature motif and GDSL domain.
	263296_at	AT2G38800			1.32572	2.50657	1.51786	2.86366	0.00743522	0.00151892
	263647_at	AT2G04690			1.56064	2.94985	2.43173	5.3954	0.0064679	0.000469393
	263779_at	AT2G46340	SPA1	SUPPRESSOR OF PHYA-105 1	-1.91353	0.265443	-1.42345	0.37282	0.0075168	0.00897453	Encodes a member of the SPA (suppressor of phyA-105) protein family (SPA1-SPA4). SPA proteins contain an N-terminal serine/threonine kinase-like motif followed by a coiled-coil structure and a C-terminal WD-repeat domain. SPA1 is a PHYA signaling intermediate, putative regulator of PHYA signaling pathway. Light responsive repressor of photomorphogenesis. Involved in regulating circadian rhythms a…
	264211_at	AT1G22770	GI	GIGANTEA	-2.93123	0.131103	-1.258	0.418124	0.00348587	0.00999924	Together with CONSTANTS (CO) and FLOWERING LOCUS T (FT), GIGANTEA promotes flowering under long days in a circadian clock-controlled flowering pathway. GI acts earlier than CO and FT in the pathway by increasing CO and FT mRNA abundance. Located in the nucleus. Regulates several developmental processes, including photoperiod-mediated flowering, phytochrome B signaling, circadian clock, carbohydra…
	264779_at	AT1G08570	ACHT4	ATYPICAL CYS HIS RICH THIOREDOXIN 4	1.28831	2.44242	1.43813	2.70969	0.00559273	0.00110819	Encodes a member of the thioredoxin family protein. Located in the chloroplast. Shows high activity towards the chloroplast 2-Cys peroxiredoxin A, and poor activity towards the chloroplast NADP-malate dehydrogenase.
	265154_at	AT1G30960			-1.11384	0.462061	-1.48761	0.356602	0.00498353	0.000508498
	265720_at	AT2G40110			1.16519	2.24263	1.34018	2.53183	0.00706803	0.00140442
	265730_at	AT2G32220			-1.32653	0.398726	-1.34627	0.393308	0.00471009	0.00100133
	267004_at	AT2G34260	WDR55	HUMAN WDR55 (WD40 REPEAT) HOMOLOG	-1.16743	0.445212	-1.00719	0.497515	0.00471009	0.00167023
	267461_at	AT2G33830			3.86919	14.613	4.74339	26.7856	0.00528427	0.000696976
