# Supplementary material for: Integrating roots into a whole plant network of flowering time genes in Arabidopsis thaliana
Source: Sci Rep. 2016 Jun 29;6:29042. doi: 10.1038/srep29042 (PMC4926122; doi:10.1038/srep29042)
Supplement: Supplementary Table S5 [file srep29042-s4.xls]

## Sheet: Feuil1
	Supplemental Table 5. Flowering time of selected mutants in 16-h LD.
		COL5 | AT5G57660 | N661168				CRY1 | AT4G08920 | N662234				CCA1 | AT2G46830 | N677310				RVE2 | AT5G37260 | N685922				VOZ2 | AT2G42400 | N656888				PHYA | AT1G09570 | N661576				UBC2 | AT2G02760 | N669285				STO | AT1G06040 | N655591				PHYA | AT1G09570 | N6223				GRP7 | AT2G21660 | N692254				TPS1 | AT1G78580 | N657845				GIGANTEA | AT1G22770 | gi-2
	Individual	Days to flowering	Leaves			Days to flowering	Leaves			Days to flowering	Leaves			Days to flowering	Leaves			Days to flowering	Leaves			Days to flowering	Leaves			Days to flowering	Leaves			Days to flowering	Leaves			Days to flowering	Leaves			Days to flowering	Leaves			Days to flowering	Leaves			Days to flowering	Leaves
			Rosette	Cauline	Total		Rosette	Cauline	Total		Rosette	Cauline	Total		Rosette	Cauline	Total		Rosette	Cauline	Total		Rosette	Cauline	Total		Rosette	Cauline	Total		Rosette	Cauline	Total		Rosette	Cauline	Total		Rosette	Cauline	Total		Rosette	Cauline	Total		Rosette	Cauline	Total
	Individual #1	32	16	5	21	32	14	3	17	33	17	3	20	27	12	4	16	31	15	4	19	31	14	4	18	32	17	3	20	31	16	3	19	31	14	4	18	37	20	6	26	32	14	4	18	54	56	8	64
	Individual #2	28	14	3	17	30	12	3	15	31	12	4	16	31	14	3	17	28	14	3	17	31	14	3	17	32	12	3	15	31	17	4	21	29	15	4	19	41	24	7	31	33	17	3	20	54	61	8	69
	Individual #3	32	16	5	21	31	13	3	16	29	15	3	18	31	15	4	19	31	17	4	21	31	15	4	19	30	14	3	17	29	12	3	15	30	13	4	17	37	22	7	29	36	21	7	28	62	47	5	52
	Individual #4	31	16	3	19	32	14	3	17	31	16	3	19	29	11	3	14	33	17	5	22	31	13	4	17	32	15	3	18	34	20	6	26	30	13	3	16	37	21	5	26	32	15	3	18	64	58	6	64
	Individual #5	31	13	4	17	32	14	3	17	34	15	5	20	31	14	5	19	31	14	4	18	31	19	4	23	30	14	3	17	29	16	4	20	29	13	5	18	43	27	7	34	32	13	3	16	54	60	9	69
	Individual #6	31	17	4	21	31	13	3	16	34	18	5	23	31	14	3	17	31	11	4	15	33	14	4	18	31	16	4	20	30	14	4	18	30	15	5	20	40	22	6	28	33	15	3	18	56	56	7	63
	Individual #7	31	15	3	18	27	12	3	15	32	14	4	18	31	14	3	17	33	16	5	21	32	14	3	17	32	13	3	16	31	15	3	18	30	14	4	18	31	16	5	21	30	13	3	16	69	54	7	61
	Individual #8	32	17	4	21	33	15	3	18	32	14	4	18	27	13	3	16	31	16	3	19	33	15	3	18	32	13	3	16	34	19	4	23	29	12	4	16	31	13	3	16	32	13	3	16	53	58	6	64
	Individual #9	29	13	3	16	34	16	4	20	34	19	5	24	32	16	3	19	32	16	3	19	31	14	3	17	35	16	3	19	31	15	4	19	30	13	4	17	33	15	4	19	32	15	4	19	53	56	8	64
	Individual #10	29	14	4	18	31	14	3	17	32	16	3	19	33	16	3	19	32	14	4	18	29	16	4	20	32	14	2	16	29	14	4	18	29	13	6	19	31	14	4	18	31	14	4	18	73	54	6	60
	Individual #11	29	11	3	14	32	14	4	18	32	14	4	18	29	13	4	17	32	15	3	18	32	13	3	16	32	15	2	17	30	14	3	17	30	13	5	18	30	16	4	20	32	15	4	19	62	55	4	59
	Individual #12	32	13	3	16	31	15	4	19	32	15	3	18	30	14	3	17	31	16	3	19	31	15	3	18	33	17	5	22	29	15	4	19	30	15	5	20	34	17	3	20	32	16	5	21	62	58	6	64
	Individual #13	34	17	4	21	32	12	3	15	31	14	3	17	29	14	4	18	31	14	3	17	31	15	3	18	34	17	4	21	30	13	3	16	31	16	4	20	31	14	4	18	32	16	3	19	61	53	4	57
	Individual #14	31	15	4	19	34	14	3	17	31	12	3	15	30	15	3	18	31	15	3	18	34	17	4	21	34	16	3	19	33	17	4	21	30	10	4	14	33	15	2	17	31	14	4	18	61	52	7	59
	Individual #15	32	17	4	21	34	11	2	13	27	13	3	16	33	16	4	20	33	17	4	21	33	18	3	21	32	15	4	19	32	15	4	19	33	17	3	20	36	17	4	21	34	17	3	20	54	55	10	65
	Individual #16	32	15	3	18	33	19	4	23	30	14	3	17	31	14	3	17	34	19	5	24	34	17	4	21	32	17	4	21	30	16	3	19	31	19	5	24	31	14	3	17	31	14	4	18
	Individual #17	29	15	5	20	29	14	3	17	30	12	2	14	34	17	6	23	32	15	5	20	33	16	5	21	32	15	3	18	30	15	4	19	33	16	4	20	31	14	4	18	31	14	3	17
	Individual #18	32	16	3	19	32	17	3	20	32	15	3	18	30	15	5	20	30	16	3	19	34	16	3	19	31	14	4	18	29	13	4	17	30	12	5	17					31	16	4	20
	MEAN	30.9444	15	3.72222	18.7222	31.6667	14.0556	3.16667	17.2222	31.5	14.7222	3.5	18.2222	30.5	14.2778	3.66667	17.9444	31.5	15.3889	3.77778	19.1667	31.9444	15.2778	3.55556	18.8333	32.1111	15	3.27778	18.2778	30.6667	15.3333	3.77778	19.1111	30.2778	14.0556	4.33333	18.3889	34.5294	17.7059	4.58824	22.2941	32.0556	15.1111	3.72222	18.8333	59.4667	55.5333	6.73333	62.2667
[truncated: 80 more columns]
